# Supplementary material for: The Number and Type of Chaperone-Usher Fimbriae Reflect Phylogenetic Clade Rather than Host Range in Salmonella
Source: mSystems. 2022 Apr 25;7(3):e00115-22. doi: 10.1128/msystems.00115-22 (PMC9238391; doi:10.1128/msystems.00115-22)
Supplement: DATA SET S1 [file msystems.00115-22-s0006.xlsx]

## Sheet: Annotation_other_CDS
Usher Family	Assembly	CDS	IPR	IPR Annotation
alpha	Horsham_GCA_010441095	EDR3142465.1	IPR035224	TcfC Usher-like barrel domain
		EDR3142464.1	IPR010888	CblD-like pilus biogenesis initiator
		EDR3142466.1	IPR007540	Fimbrial major subunit, CS1-type
		EDR3142467.1	IPR008962	PapD-like superfamily
alpha	Roodepoort_GCA_011118795	EEE1816504.1	IPR035224	TcfC Usher-like barrel domain
		EEE1816503.1	IPR010888	CblD-like pilus biogenesis initiator
		EEE1816505.1	IPR007540	Fimbrial major subunit, CS1-type
		EEE1816506.1	IPR008962	PapD-like superfamily
gamma	Abaetetuba_GCA_007549235	ECE0877007.1	IPR000015	Fimbrial biogenesis outer membrane usher protein signature
		ECE0877008.1	IPR036937	Fimbrial-type adhesion domain superfamily
gamma	Alabama_GCA_010777455	EDX7316970.1	IPR000015	Fimbrial biogenesis outer membrane usher protein signature
		EDX7316973.1	IPR001829	Pili assembly chaperone, bacterial
		DX7316972.1	IPR036937	Fimbrial-type adhesion domain superfamily
		EDX7316971.1	IPR036937	Fimbrial-type adhesion domain superfamily
		EDX7316969.1	IPR036937	Fimbrial-type adhesion domain superfamily
gamma	Bournemouth_GCA_011411375	EEJ2306412.1	IPR000015	Fimbrial biogenesis outer membrane usher protein signature
		EEJ2306409.1	IPR001829	Pili assembly chaperone, bacterial
		EEJ2306410.1	IPR000259	Fimbrial-type adhesion domain
		EEJ2306411.1	IPR036937	Fimbrial-type adhesion domain superfamily
		EEJ2306413.1	IPR036937	Fimbrial-type adhesion domain superfamily
gamma	Bournemouth_GCA_011411375	EEJ2306772.1	IPR000015	Fimbrial biogenesis outer membrane usher protein signature
		EEJ2306776.1	IPR001829	Pili assembly chaperone, bacterial
		EEJ2306775.1	IPR036937	Fimbrial-type adhesion domain superfamily
		EEJ2306774.1	IPR001829	Pili assembly chaperone, bacterial
		EEJ2306773.1	IPR001829	Pili assembly chaperone, bacterial
		EEJ2306771.1	None	None
gamma	Denver_GCA_003891855	MKC77432.1	IPR000015	Fimbrial biogenesis outer membrane usher protein signature
		MKC77430.1	IPR036937	Fimbrial-type adhesion domain superfamily
		MKC77431.1	IPR001829	Pili assembly chaperone, bacterial
		MKC77433.1	IPR036937	Fimbrial-type adhesion domain superfamily
gamma	Matadi_GCA_003878435	MII35719.1	IPR000015	Fimbrial biogenesis outer membrane usher protein signature
		MII35718.1	IPR036937	Fimbrial-type adhesion domain superfamily
		MII35717.1	None
		MII35716.1	IPR006597	Sel1-like repeat
		MII35715.1	IPR036944	Peptidyl-prolyl cis-trans isomerase, FKBP-type, N-terminal domain superfamily
gamma	Newmexico_GCA_010371225	EDP9256625.1	IPR000015	Fimbrial biogenesis outer membrane usher protein signature
		EDP9256627.1	IPR036937	Fimbrial-type adhesion domain superfamily
		EDP9256626.1	IPR001829	Pili assembly chaperone, bacterial
		EDP9256624.1	IPR036937	Fimbrial-type adhesion domain superfamily
gamma	Richmond_GCA_010921605	EEA9092012.1	IPR000015	Fimbrial biogenesis outer membrane usher protein signature
		EEA9092014.1	IPR036937	Fimbrial-type adhesion domain superfamily
		EEA9092013.1	IPR001829	Pili assembly chaperone, bacterial
		EEA9092011.1	IPR000259	Fimbrial-type adhesion domain
gamma	Schwarzengrund_GCA_008515115	ECU5436594.1	IPR000015	Fimbrial biogenesis outer membrane usher protein signature
		ECU5436591.1	IPR036937	Fimbrial-type adhesion domain superfamily
		ECU5436592.1	IPR001829	Pili assembly chaperone, bacterial
		ECU5436593.1	IPR008962	PapD-like superfamily
		ECU5436595.1	IPR001829	Pili assembly chaperone, bacterial
		ECU5436596.1	IPR036937	Fimbrial-type adhesion domain superfamily
gamma	Stanleyville_GCA_005959525	EAX3641427.1	IPR000015	Fimbrial biogenesis outer membrane usher protein signature
		EAX3641430.1	IPR001829	Pili assembly chaperone, bacterial
		EAX3641429.1	IPR036937	Fimbrial-type adhesion domain superfamily
		EAX3641428.1	IPR008966	Adhesion domain superfamily
		EAX3641426.1	IPR036937	Fimbrial-type adhesion domain superfamily
gamma	Wandsworth_GCA_007747435	ECH8735025.1	IPR000015	Fimbrial biogenesis outer membrane usher protein signature
		ECH8735023.1	None	None
		ECH8735024.1	None	None
		ECH8735026.1	IPR001829	Pili assembly chaperone, bacterial
		ECH8735027.1	IPR001829	Pili assembly chaperone, bacterial
		ECH8735028.1	IPR036937	Fimbrial-type adhesion domain superfamily
		ECH8735029.1	IPR001829	Pili assembly chaperone, bacterial

## Sheet: a-fimbriae_divergent_tblastn
Description	Scientific Name	Max Score	Total Score	Query Cover	E value	Per. ident	Acc. Len	Accession
Edwardsiella tarda strain FL95-01, complete genome	Edwardsiella tarda	1108	1108	0.98	0	62.19	3620701	CP011359.1
Escherichia coli strain RHB19-C23 plasmid pRHB19-C23_2, complete sequence	Escherichia coli	572	572	0.98	4e-174	37.76	148666	CP057641.1
Escherichia coli strain RHB24-C10 plasmid pRHB24-C10_2, complete sequence	Escherichia coli	571	571	0.98	9e-174	37.76	144318	CP057494.1
Escherichia coli strain RHB19-C21 plasmid pRHB19-C21_2, complete sequence	Escherichia coli	571	571	0.98	9e-174	37.76	146281	CP057644.1
Escherichia coli strain RHB12-C09 plasmid unnamed	Escherichia coli	570	570	0.98	2e-173	37.64	41124	CP055738.1
Escherichia coli strain RHB11-C17 plasmid pRHB11-C17_3, complete sequence	Escherichia coli	570	570	0.98	2e-173	37.64	95136	CP057884.1
Escherichia coli strain RHB15-C06 plasmid pRHB15-C06_2, complete sequence	Escherichia coli	570	570	0.98	2e-173	37.64	72254	CP055714.1
Escherichia coli strain RHB33-C11 plasmid pRHB33-C11_3, complete sequence	Escherichia coli	570	570	0.98	2e-173	37.64	73991	CP057202.1
Escherichia coli strain RHB01-C23 plasmid pRHB01-C23_3, complete sequence	Escherichia coli	570	570	0.98	2e-173	37.64	74290	CP058082.1
Escherichia coli strain RHB01-C18 plasmid pRHB01-C18_3, complete sequence	Escherichia coli	570	570	0.98	2e-173	37.64	74290	CP058089.1
Escherichia coli strain RHB01-C17 plasmid pRHB01-C17_3, complete sequence	Escherichia coli	570	570	0.98	2e-173	37.64	74290	CP058092.1
Escherichia coli strain RHB01-C08 plasmid pRHB01-C08_3, complete sequence	Escherichia coli	570	570	0.98	2e-173	37.64	74290	CP058103.1
Escherichia coli strain RHB32-C08 plasmid unnamed	Escherichia coli	570	570	0.98	2e-173	37.64	80528	CP055653.1
Escherichia coli strain RHB04-C08 plasmid pRHB04-C08_3, complete sequence	Escherichia coli	570	570	0.98	2e-173	37.64	96304	CP058016.1
Escherichia coli strain RHB10-C12 plasmid pRHB10-C12_3, complete sequence	Escherichia coli	570	570	0.98	2e-173	37.64	99967	CP057908.1
Escherichia coli strain RHB06-C09 plasmid pRHB06-C09_2, complete sequence	Escherichia coli	570	570	0.98	3e-173	37.64	140434	CP055977.1
Escherichia coli strain RHB01-C09 plasmid pRHB01-C09_2, complete sequence	Escherichia coli	570	570	0.98	3e-173	37.64	143511	CP058094.1
Escherichia coli strain RHB01-C04 plasmid pRHB01-C04_2, complete sequence	Escherichia coli	570	570	0.98	3e-173	37.64	143511	CP058105.1
Escherichia coli strain RHB04-C06 plasmid pRHB04-C06_2, complete sequence	Escherichia coli	570	570	0.98	3e-173	37.64	143696	CP058020.1
Escherichia coli strain RHB18-C09 plasmid pRHB18-C09_2, complete sequence	Escherichia coli	570	570	0.98	3e-173	37.64	143708	CP057678.1
Escherichia coli strain RHB32-C18 plasmid pRHB32-C18_2, complete sequence	Escherichia coli	570	570	0.98	3e-173	37.64	143708	CP057226.1
Escherichia coli strain RHB42-C20 plasmid pRHB42-C20_2, complete sequence	Escherichia coli	570	570	0.98	3e-173	37.64	145329	CP056929.1
Escherichia coli strain RHB32-C15 plasmid pRHB32-C15_2, complete sequence	Escherichia coli	570	570	0.98	3e-173	37.64	145678	CP057235.1
Escherichia coli strain RHB24-C19 plasmid pRHB24-C19_2, complete sequence	Escherichia coli	570	570	0.98	3e-173	37.64	146285	CP057488.1
Escherichia fergusonii strain RHB32-C22 plasmid pRHB32-C22_2, complete sequence	Escherichia fergusonii	570	570	0.98	3e-173	37.64	147240	CP057221.1
Escherichia coli strain RHB01-C21 plasmid pRHB01-C21_2, complete sequence	Escherichia coli	569	890	0.98	3e-173	37.64	190736	CP058084.1
Escherichia fergusonii strain RHB32-C09 plasmid pRHB32-C09_2, complete sequence	Escherichia fergusonii	568	568	0.98	7e-173	37.64	145940	CP057239.1
Escherichia fergusonii strain RHB32-C16 plasmid pRHB32-C16_2, complete sequence	Escherichia fergusonii	568	568	0.98	7e-173	37.64	145940	CP057230.1
Escherichia coli strain RHBSTW-00673 plasmid pRHBSTW-00673_2, complete sequence	Escherichia coli	568	568	0.98	7e-173	37.64	146879	CP056356.1
Escherichia coli strain RHB10-C14 plasmid pRHB10-C14_2, complete sequence	Escherichia coli	568	568	0.98	7e-173	37.64	155392	CP055968.1
Escherichia coli strain RHB06-C03 plasmid pRHB06-C03_2, complete sequence	Escherichia coli	568	568	0.98	1e-172	37.53	141909	CP057997.1
Escherichia coli strain RHB37-C15 plasmid pRHB37-C15_2, complete sequence	Escherichia coli	568	568	0.98	1e-172	37.53	141909	CP057120.1
Escherichia fergusonii strain RHB10-C04 plasmid pRHB10-C04_2, complete sequence	Escherichia fergusonii	566	566	0.98	3e-172	37.53	114980	CP057919.1
Escherichia fergusonii strain RHB10-C23 plasmid pRHB10-C23_2, complete sequence	Escherichia fergusonii	566	566	0.98	3e-172	37.53	114980	CP057897.1
Escherichia fergusonii strain RHB42-C01 plasmid pRHB42-C01_2, complete sequence	Escherichia fergusonii	566	566	0.98	3e-172	37.53	114980	CP056952.1
Escherichia fergusonii strain RHB42-C13 plasmid pRHB42-C13_2, complete sequence	Escherichia fergusonii	566	566	0.98	3e-172	37.53	114980	CP056937.1
Escherichia fergusonii strain RHB42-C24 plasmid pRHB42-C24_2, complete sequence	Escherichia fergusonii	566	566	0.98	3e-172	37.53	114980	CP056917.1
Escherichia fergusonii strain RHB32-C05 plasmid pRHB32-C05_3, complete sequence	Escherichia fergusonii	566	566	0.98	3e-172	37.53	116001	CP057245.1
Escherichia coli strain RHB18-C23 plasmid pRHB18-C23_2, complete sequence	Escherichia coli	566	566	0.98	3e-172	37.53	146161	CP057661.1
Escherichia fergusonii strain RHB32-C05 plasmid pRHB32-C05_2, complete sequence	Escherichia fergusonii	566	566	0.98	3e-172	37.53	147532	CP057244.1
Escherichia coli strain RHB04-C05 plasmid pRHB04-C05_2, complete sequence	Escherichia coli	566	566	0.98	3e-172	37.53	149559	CP058024.1
Escherichia coli strain RHB10-C09 plasmid pRHB10-C09_2, complete sequence	Escherichia coli	565	882	0.98	8e-172	37.53	195368	CP057912.1
Escherichia coli strain RHB10-C19 plasmid pRHB10-C19_2, complete sequence	Escherichia coli	565	882	0.98	8e-172	37.53	195368	CP057902.1
Escherichia fergusonii strain RHB33-C04 plasmid pRHB33-C04_3, complete sequence	Escherichia fergusonii	565	565	0.98	1e-171	37.41	104967	CP057217.1
Escherichia fergusonii strain RHB33-C07 plasmid pRHB33-C07_3, complete sequence	Escherichia fergusonii	565	565	0.98	1e-171	37.41	104967	CP057212.1
Escherichia fergusonii strain RHB33-C04 plasmid pRHB33-C04_2, complete sequence	Escherichia fergusonii	565	565	0.98	1e-171	37.41	160081	CP057216.1
Escherichia fergusonii strain RHB33-C07 plasmid pRHB33-C07_2, complete sequence	Escherichia fergusonii	565	565	0.98	1e-171	37.41	160081	CP057211.1
Salmonella enterica subsp. enterica serovar Bareilly str. CFSAN000752 plasmid p2CFSAN000752, complete sequence	Salmonella enterica subsp. enterica serovar Bareilly str. CFSAN000752	561	561	0.98	3e-170	37.41	99458	CP045756.1
Salmonella enterica subsp. enterica serovar Bareilly str. CFSAN000752 plasmid pCFSAN000752, complete sequence	Salmonella enterica subsp. enterica serovar Bareilly str. CFSAN000752	561	561	0.98	3e-170	37.41	131067	CP039490.1
Escherichia coli strain RHB36-C20 plasmid pRHB36-C20_2, complete sequence	Escherichia coli	560	560	0.98	4e-170	37.53	156576	CP057124.1
Escherichia coli strain RHB21-C09 plasmid pRHB21-C09_2, complete sequence	Escherichia coli	560	560	0.98	7e-170	37.39	156205	CP057604.1
Escherichia coli strain RHB08-C24 plasmid pRHB08-C24_2, complete sequence	Escherichia coli	560	560	0.98	7e-170	37.39	156576	CP057952.1
Escherichia coli strain RHB22-C04 plasmid pRHB22-C04_2, complete sequence	Escherichia coli	560	560	0.98	7e-170	37.39	156576	CP057588.1
Salmonella enterica subsp. enterica serovar Newport str. USDA-ARS-USMARC-1928 plasmid pSNE2-1928, complete sequence	Salmonella enterica subsp. enterica serovar Newport str. USDA-ARS-USMARC-1928	558	558	0.98	2e-169	37.19	96768	CP025239.1
Yersinia kristensenii strain 2012N-4030 chromosome, complete genome	Yersinia kristensenii	480	552	0.96	5e-146	37.3	4846082	CP054049.1
Pseudomonas poae strain BS2776 genome assembly, chromosome: I	Pseudomonas poae	376	376	0.95	6e-107	29.45	5950238	LT629706.1
Burkholderia ubonensis MSMB22 chromosome II, complete sequence	Burkholderia ubonensis MSMB22	369	369	0.97	1e-104	29.84	2722556	CP009486.1
Serratia proteamaculans 568, complete genome	Serratia proteamaculans 568	368	368	0.95	4e-104	31.91	5448853	CP000826.1
Serratia quinivorans strain NCTC13188 genome assembly, chromosome: 1	Serratia quinivorans	367	367	0.95	8e-104	32.13	5376744	LR134494.1
Burkholderia lata strain A05 chromosome 2, complete sequence	Burkholderia lata	367	367	0.96	1e-103	30.01	3706323	CP024944.1
Burkholderia cepacia strain BC7 cable pilus biogenesis locus, complete sequence	Burkholderia cepacia	360	360	0.95	2e-101	29.29	8380	AY114293.2
Burkholderia cenocepacia strain K56-2 chromosome 2, complete sequence	Burkholderia cenocepacia	360	360	0.95	2e-101	29.29	3211025	CP053301.1
Burkholderia cenocepacia strain FDAARGOS_734 chromosome 1, complete sequence	Burkholderia cenocepacia	360	360	0.95	2e-101	29.29	3217061	CP054817.1
Burkholderia cenocepacia J2315 chromosome 2, complete genome	Burkholderia cenocepacia J2315	360	360	0.95	2e-101	29.29	3217062	AM747721.1
Burkholderia territorii strain RF8-non-BP5 chromosome 2, complete sequence	Burkholderia territorii	358	358	0.96	6e-101	29.8	2466714	CP013365.1
Burkholderia cepacia cable pilin operon, complete sequence	Burkholderia cepacia	358	358	0.95	6e-101	28.86	8054	AY082893.1
Burkholderia sp. MSMB0856 chromosome 3, complete sequence	Burkholderia sp. MSMB0856	358	358	0.95	1e-100	29.64	1059546	CP013429.1
Burkholderia ambifaria MC40-6 plasmid pBMC401, complete sequence	Burkholderia ambifaria MC40-6	353	353	0.95	3e-99	29.43	301592	CP001028.1
Burkholderia thailandensis strain 2003015869 chromosome 1, complete sequence	Burkholderia thailandensis	353	353	0.98	4e-99	28.52	3762666	CP008914.2
Burkholderia thailandensis strain 2003015869 chromosome 1, complete sequence	Burkholderia thailandensis	353	353	0.98	4e-99	28.52	3762719	CP013360.1
Rahnella aquatilis strain KM05 chromosome, complete genome	Rahnella aquatilis	350	350	0.96	3e-98	30.62	4965689	CP034483.1
Rahnella aquatilis strain ZF7 chromosome, complete genome	Rahnella aquatilis	350	350	0.96	3e-98	30.62	4994707	CP032296.1
Rahnella aceris strain ZF458 chromosome, complete genome	Rahnella aceris	350	350	0.96	3e-98	30.62	4861340	CP067057.1
Rahnella sp. Y9602, complete genome	Rahnella sp. Y9602	349	349	0.97	1e-97	30.41	4864217	CP002505.1
Rahnella aquatilis HX2, complete genome	Rahnella aquatilis HX2	349	349	0.97	1e-97	30.41	4962173	CP003403.1
Stenotrophomonas sp. G4 chromosome, complete genome	Stenotrophomonas sp. G4	348	631	0.98	2e-97	29.94	4477485	CP031741.1
Rahnella aquatilis strain KM12 chromosome, complete genome	Rahnella aquatilis	347	347	0.96	4e-97	30.4	4878627	CP034482.1
Rahnella aquatilis strain KM25 chromosome, complete genome	Rahnella aquatilis	347	347	0.96	4e-97	30.4	4878783	CP034481.1
Rahnella aquatilis strain MEM40 chromosome, complete genome	Rahnella aquatilis	347	347	0.96	5e-97	30.4	5021016	CP036490.1
Stenotrophomonas sp. NA06056 chromosome, complete genome	Stenotrophomonas sp. NA06056	346	633	0.96	1e-96	30.03	4519894	CP054931.1
Rahnella aquatilis CIP 78.65 = ATCC 33071, complete genome	Rahnella aquatilis CIP 78.65 = ATCC 33071	342	342	0.97	2e-95	28.81	4861101	CP003244.1
Pandoraea pulmonicola strain DSM 16583, complete genome	Pandoraea pulmonicola	342	342	0.95	2e-95	29.22	5867621	CP010310.2
Pandoraea fibrosis strain 6399 chromosome, complete genome	Pandoraea fibrosis	340	340	0.96	1e-94	30.07	5592065	CP047385.1
Pandoraea fibrosis strain 7641 chromosome, complete genome	Pandoraea fibrosis	340	340	0.96	1e-94	30.07	5592064	CP047386.1
Obesumbacterium proteus strain DSM 2777, complete genome	Obesumbacterium proteus	339	339	0.98	2e-94	28.49	5011796	CP014608.1
Serratia liquefaciens strain FDAARGOS_1081 chromosome, complete genome	Serratia liquefaciens	338	338	0.97	6e-94	31.15	5329293	CP068148.1
Serratia liquefaciens strain FG3 chromosome, complete genome	Serratia liquefaciens	336	336	0.97	3e-93	31.03	5706987	CP033893.1
Salmonella enterica subsp. enterica serovar Typhi strain 1036491 genome assembly, chromosome: 1	Salmonella enterica subsp. enterica serovar Typhi	332	332	0.95	6e-92	30.13	4723198	LT904885.1
Salmonella enterica subsp. enterica serovar Typhi genome assembly, chromosome: 1	Salmonella enterica subsp. enterica serovar Typhi	332	332	0.95	6e-92	30.13	4733003	LT882486.1
Salmonella enterica subsp. enterica serovar Typhi strain UI2120 genome assembly, chromosome: 1	Salmonella enterica subsp. enterica serovar Typhi	332	332	0.95	6e-92	30.13	4765548	LT904881.1
Salmonella enterica subsp. enterica serovar Typhi isolate 1554-sc-2165329 genome assembly, chromosome: 1	Salmonella enterica subsp. enterica serovar Typhi	332	332	0.95	6e-92	30.13	4765638	LT905064.1
Salmonella enterica subsp. enterica serovar Typhi isolate 1554-sc-2165329 genome assembly, chromosome: 1	Salmonella enterica subsp. enterica serovar Typhi	332	332	0.95	6e-92	30.13	4765662	LT906493.1
Salmonella enterica subsp. enterica serovar Typhi str. P-stx-12, complete genome	Salmonella enterica subsp. enterica serovar Typhi str. P-stx-12	332	332	0.95	6e-92	30.13	4768352	CP003278.1
Salmonella enterica subsp. enterica serovar Typhi strain ty3-193 genome assembly, chromosome: 1	Salmonella enterica subsp. enterica serovar Typhi	332	332	0.95	6e-92	30.13	4769894	LT904878.1
Salmonella enterica subsp. enterica serovar Typhi strain 1553 genome assembly, chromosome: 1	Salmonella enterica subsp. enterica serovar Typhi	332	332	0.95	6e-92	30.13	4771489	LT904871.1
Salmonella enterica subsp. enterica serovar Typhi strain SGB82 genome assembly, chromosome: 1	Salmonella enterica subsp. enterica serovar Typhi	332	332	0.95	6e-92	30.13	4772283	LT904886.1
Salmonella enterica subsp. enterica serovar Typhi strain 311189_252186 chromosome, complete genome	Salmonella enterica subsp. enterica serovar Typhi	332	332	0.95	6e-92	30.13	4781801	CP029896.1
Salmonella enterica subsp. enterica serovar Typhi strain 129-0238-M genome assembly, chromosome: 1	Salmonella enterica subsp. enterica serovar Typhi	332	332	0.95	6e-92	30.13	4781948	LT904888.1
Salmonella enterica subsp. enterica serovar Typhi strain ty3-243 genome assembly, chromosome: 2	Salmonella enterica subsp. enterica serovar Typhi	332	332	0.95	6e-92	30.13	4781957	LT905090.1
Salmonella enterica subsp. enterica serovar Typhi strain 311189_269186 chromosome, complete genome	Salmonella enterica subsp. enterica serovar Typhi	332	332	0.95	6e-92	30.13	4782083	CP029922.1

## Sheet: Abaetetuba_007549235_ECE0877007
Description	Scientific Name	Max Score	Total Score	Query Cover	E value	Per. ident	Acc. Len	Accession
Salmonella enterica subsp. enterica serovar Minnesota strain CFSAN017963 plasmid pCFSAN017963_01, complete sequence	Salmonella enterica subsp. enterica serovar Minnesota	1654	4963	1	0	92.32	280421	CP017721.1
Salmonella enterica subsp. enterica serovar Poona str. ATCC BAA-1673 plasmid pATCCBAA1673_01, complete sequence	Salmonella enterica subsp. enterica serovar Poona str. ATCC BAA-1673	1650	3301	1	0	92.09	186451	CP019190.1
Salmonella enterica strain FDAARGOS_718 plasmid unnamed1	Salmonella enterica	1063	1063	0.93	0	64.26	132638	CP054902.1
Salmonella enterica strain FDAARGOS_709 plasmid unnamed1, complete sequence	Salmonella enterica	1063	1063	0.93	0	64.26	100440	CP050989.1
Salmonella enterica strain FDAARGOS_688 plasmid unnamed1, complete sequence	Salmonella enterica	1063	1063	0.93	0	64.26	58747	CP046281.1
Pantoea sp. SO10 chromosome, complete genome	Pantoea sp. SO10	834	1639	0.93	0	52.09	4226779	CP040095.1
Enterobacter sp. ODB01, complete genome	Enterobacter sp. ODB01	824	5673	0.93	0	52.67	4534036	CP015227.1
Enterobacter ludwigii strain P101, complete genome	Enterobacter ludwigii	768	2751	0.93	0	49.23	5369929	CP006580.1
Escherichia coli strain 2012C-4502 chromosome, complete genome	Escherichia coli	683	3905	0.93	0	46.05	4892666	CP027440.1
Pseudomonas chlororaphis strain TAMOak81 chromosome, complete genome	Pseudomonas chlororaphis	681	1842	0.93	0	45.99	6711360	CP027713.1
Escherichia coli strain C11, complete genome	Escherichia coli	680	6568	0.93	0	45.93	5414571	CP010133.1
Escherichia coli strain C10, complete genome	Escherichia coli	680	5767	0.93	0	45.93	5021692	CP010132.1
Serratia marcescens strain SCH909 chromosome, complete genome	Serratia marcescens	675	3311	0.93	0	45.69	5315598	CP063238.1
Yersinia ruckeri strain YRB, complete genome	Yersinia ruckeri	673	2296	0.93	0	43.59	3605216	CP009539.1
Escherichia coli O152:H23 strain Res13-Lact-ER01-35 chromosome, complete genome	Escherichia coli O152:H23	673	5263	0.93	0	45.69	4817187	CP062901.1
Salmonella enterica strain 94-0093 chromosome, complete genome	Salmonella enterica	670	3926	0.93	0	45.26	4672196	CP053581.1
Serratia rubidaea strain NCTC9419 genome assembly, chromosome: 1	Serratia rubidaea	669	2734	0.92	0	45.43	5172175	LR134155.1
Klebsiella oxytoca strain FDAARGOS_335 chromosome, complete genome	Klebsiella oxytoca	669	8367	0.93	0	45.26	5853942	CP027426.1
Citrobacter freundii strain RHBSTW-00965 chromosome, complete genome	Citrobacter freundii	669	3737	0.93	0	46.05	5167828	CP056232.1
Serratia proteamaculans strain 336X chromosome, complete genome	Serratia proteamaculans	667	4105	0.93	0	43.3	5593263	CP045913.1
Yersinia ruckeri strain NHV_3758 chromosome, complete genome	Yersinia ruckeri	667	3174	0.93	0	43.21	3766700	CP023184.1
Yersinia ruckeri strain SC09 chromosome, complete genome	Yersinia ruckeri	665	3013	0.93	0	43.1	3799871	CP025800.1
Yersinia ruckeri strain QMA0440 isolate 14/0165-5k, complete genome	Yersinia ruckeri	665	3170	0.93	0	43.1	3856634	CP017236.1
Yersinia ruckeri strain CSF007-82 genome assembly, chromosome: chromosome	Yersinia ruckeri	665	2668	0.93	0	43.1	3799036	LN681231.1
Yersinia ruckeri strain KMM821 chromosome, complete sequence	Yersinia ruckeri	665	2666	0.93	0	43.1	3773395	CP071802.1
Enterobacter cloacae complex sp. strain AR_0060 chromosome, complete genome	Enterobacter cloacae complex sp.	665	5681	0.93	0	45.89	5104736	CP026719.1
Yersinia ruckeri strain Big Creek 74, complete genome	Yersinia ruckeri	665	3170	0.93	0	43.1	3699725	CP011078.1
Citrobacter sp. B72 chromosome, complete genome	Citrobacter sp. B72	664	2446	0.93	0	45.22	5030371	CP069801.1
Erwinia billingiae strain Eb661 complete chromosome	Erwinia billingiae Eb661	664	1986	0.93	0	44.54	5100167	FP236843.1
Klebsiella oxytoca strain AR_0028 chromosome, complete genome	Klebsiella oxytoca	662	6255	0.99	0	44.47	5883411	CP026715.1
Klebsiella pneumoniae strain K2044 chromosome, complete genome	Klebsiella pneumoniae	661	4021	0.93	0	45.75	5248519	CP026011.1
Klebsiella pneumoniae strain BA34918 chromosome, complete genome	Klebsiella pneumoniae	661	4022	0.93	0	45.75	5439838	CP036190.1
Klebsiella pneumoniae strain BA4656 chromosome, complete genome	Klebsiella pneumoniae	661	3994	0.93	0	45.75	5432984	CP035905.1
Klebsiella aerogenes strain NCTC9644 genome assembly, chromosome: 1	Klebsiella aerogenes	661	4021	0.93	0	45.75	5457304	LR134254.1
Enterobacter cancerogenus strain CR-Eb1 chromosome, complete genome	Enterobacter cancerogenus	661	6908	0.93	0	45.39	4796512	CP025225.1
Klebsiella pneumoniae subsp. pneumoniae strain RJA166, complete genome	Klebsiella pneumoniae subsp. pneumoniae	661	4021	0.93	0	45.75	5348368	CP019047.1
Klebsiella pneumoniae strain ED23, complete genome	Klebsiella pneumoniae	661	4021	0.93	0	45.75	5374626	CP016814.1
Klebsiella pneumoniae subsp. pneumoniae 1084, complete genome	Klebsiella pneumoniae subsp. pneumoniae 1084	661	4021	0.93	0	45.75	5386705	CP003785.1
Enterobacter cancerogenus strain UPC1 genome assembly, chromosome: UPC1	Enterobacter cancerogenus	661	6526	0.93	0	45.27	4813601	LR881936.1
Klebsiella pneumoniae subsp. pneumoniae NTUH-K2044 DNA, complete genome	Klebsiella pneumoniae subsp. pneumoniae NTUH-K2044	661	4021	0.93	0	45.75	5248520	AP006725.1
Enterobacter cancerogenus strain MiY-F chromosome, complete genome	Enterobacter cancerogenus	660	6797	0.93	0	45.27	4893729	CP045769.1
Serratia rubidaea strain FDAARGOS_926 chromosome, complete genome	Serratia rubidaea	659	2926	0.92	0	45.68	4995010	CP065640.1
Pluralibacter gergoviae isolate MGYG-HGUT-02520 genome assembly, chromosome: 1	Pluralibacter gergoviae	659	2807	0.93	0	42.98	5408082	LR699009.1
Pluralibacter gergoviae strain FB2, complete genome	Pluralibacter gergoviae	659	2872	0.93	0	43.09	5489680	CP009450.1
Klebsiella pneumoniae strain A16KP0135 chromosome, complete genome	Klebsiella pneumoniae	657	4017	0.93	0	45.63	5382945	CP052562.1
Klebsiella pneumoniae subsp. pneumoniae strain KUH-KPNHVF1 chromosome, complete genome	Klebsiella pneumoniae subsp. pneumoniae	657	4017	0.93	0	45.63	5377974	CP047675.1
Klebsiella pneumoniae subsp. pneumoniae strain KUH-KPNHVL1 chromosome, complete genome	Klebsiella pneumoniae subsp. pneumoniae	657	4017	0.93	0	45.63	5382236	CP047677.1
Klebsiella pneumoniae strain ST23 chromosome, complete genome	Klebsiella pneumoniae	657	4017	0.93	0	45.63	5393085	CP037742.1
Klebsiella pneumoniae strain 11492 chromosome, complete genome	Klebsiella pneumoniae	657	3136	0.93	0	45.63	5252687	CP026021.1
Klebsiella pneumoniae subsp. pneumoniae strain R210-2 chromosome, complete genome	Klebsiella pneumoniae subsp. pneumoniae	657	4017	0.93	0	45.63	5464394	CP034082.1
Klebsiella pneumoniae strain AP8555 chromosome, complete genome	Klebsiella pneumoniae	657	4017	0.93	0	45.63	5463931	CP035383.1
Klebsiella pneumoniae subsp. pneumoniae strain SC-7 chromosome, complete genome	Klebsiella pneumoniae subsp. pneumoniae	657	4017	0.93	0	45.63	5379591	CP030269.1
Klebsiella pneumoniae strain KPHS1249 chromosome, complete genome	Klebsiella pneumoniae	657	4017	0.93	0	45.63	5458646	CP027189.1
Klebsiella pneumoniae strain LS355 chromosome	Klebsiella pneumoniae	657	4018	0.93	0	45.63	5343037	CP025641.1
Klebsiella pneumoniae strain LS357 chromosome	Klebsiella pneumoniae	657	4017	0.93	0	45.63	5434278	CP025639.1
Klebsiella pneumoniae strain HS102438	Klebsiella pneumoniae	657	4017	0.93	0	45.63	5534518	CP025633.1
Klebsiella pneumoniae strain KP7 chromosome	Klebsiella pneumoniae	657	4017	0.93	0	45.63	5405065	CP025088.1
Klebsiella pneumoniae strain KP6 chromosome	Klebsiella pneumoniae	657	4017	0.93	0	45.63	5324579	CP025087.1
Klebsiella pneumoniae strain SGH10 chromosome, complete genome	Klebsiella pneumoniae	657	4017	0.93	0	45.63	5485114	CP025080.1
Klebsiella pneumoniae strain P1428, complete genome	Klebsiella pneumoniae	657	4018	0.93	0	45.63	5633290	CP017994.1
Klebsiella pneumoniae strain ED2, complete genome	Klebsiella pneumoniae	657	4017	0.93	0	45.63	5412960	CP016813.1
Klebsiella pneumoniae subsp. pneumoniae strain RJF999, complete genome	Klebsiella pneumoniae subsp. pneumoniae	657	4017	0.93	0	45.63	5461919	CP014010.1
Klebsiella pneumoniae strain KPN236 chromosome, complete genome	Klebsiella pneumoniae	657	4017	0.93	0	45.63	5397482	CP072492.1
Klebsiella pneumoniae strain FDAARGOS_1312 chromosome, complete genome	Klebsiella pneumoniae	657	4017	0.93	0	45.63	5342001	CP069940.1
Klebsiella pneumoniae strain JX-CR-hvKP-6 chromosome, complete genome	Klebsiella pneumoniae	657	4017	0.93	0	45.63	5405395	CP064229.1
Klebsiella pneumoniae strain JX-CR-hvKP-12 chromosome, complete genome	Klebsiella pneumoniae	657	4017	0.93	0	45.63	5470352	CP064205.1
Klebsiella pneumoniae strain JX-CR-hvKP-5 chromosome, complete genome	Klebsiella pneumoniae	657	4017	0.93	0	45.63	5405388	CP064232.1
Klebsiella pneumoniae strain JX-CR-hvKP-11 chromosome, complete genome	Klebsiella pneumoniae	657	4017	0.93	0	45.63	5343244	CP064208.1
Klebsiella pneumoniae strain BS433-2 chromosome, complete genome	Klebsiella pneumoniae	657	4014	0.93	0	45.63	5467009	CP063890.1
Klebsiella pneumoniae strain M212-2 chromosome, complete genome	Klebsiella pneumoniae	657	4017	0.93	0	45.63	5419625	CP063908.1
Klebsiella pneumoniae isolate INF079-sc-2280008 genome assembly, chromosome: 1	Klebsiella pneumoniae	657	4017	0.93	0	45.63	5407002	LR890464.1
Klebsiella pneumoniae strain MAR14-456 chromosome, complete genome	Klebsiella pneumoniae	657	4018	0.93	0	45.63	5446456	CP063277.1
Pseudomonas chlororaphis subsp. aurantiaca strain B-162 chromosome	Pseudomonas chlororaphis subsp. aurantiaca	653	1422	0.92	0	44.46	7109866	CP050510.1
Pseudomonas chlororaphis subsp. aurantiaca strain DSM 19603 chromosome, complete genome	Pseudomonas chlororaphis subsp. aurantiaca	653	1422	0.92	0	44.46	7109779	CP027746.1
Pseudomonas chlororaphis strain LMG 21630 genome assembly, chromosome: I	Pseudomonas chlororaphis	653	1422	0.92	0	44.46	7120591	LT629747.1
Pseudomonas chlororaphis strain PCLSL01 chromosome, complete genome	Pseudomonas chlororaphis	653	1437	0.92	0	44.46	6989222	CP054865.1
Pseudomonas chlororaphis subsp. piscium strain DSM 21509 chromosome, complete genome	Pseudomonas chlororaphis subsp. piscium	653	1838	0.92	0	44.46	7065155	CP027707.1
Pseudomonas chlororaphis strain DSM 21509 genome assembly, chromosome: I	Pseudomonas chlororaphis	653	1838	0.92	0	44.46	7065202	LT629761.1
Pseudomonas sp. ADAK2 chromosome, complete genome	Pseudomonas sp. ADAK2	652	723	0.91	0	43.97	7105260	CP052862.1
Pseudomonas sp. ADAK7 chromosome, complete genome	Pseudomonas sp. ADAK7	652	723	0.91	0	43.97	7105297	CP052861.1
Erwinia billingiae strain TH88 chromosome, complete genome	Erwinia billingiae	652	2195	0.93	0	44.21	4824998	CP031695.1
Citrobacter koseri strain FDAARGOS_287 chromosome, complete genome	Citrobacter koseri	651	6032	0.93	0	44.91	4925369	CP022073.2
Citrobacter koseri strain AR_0024 chromosome, complete genome	Citrobacter koseri	651	6032	0.93	0	44.91	4919580	CP026709.1
Citrobacter koseri strain FDAARGOS_393 chromosome, complete genome	Citrobacter koseri	651	6028	0.93	0	44.91	4875257	CP023527.1
Pseudomonas chlororaphis subsp. aurantiaca DNA, complete genome, strain: StFRB508	Pseudomonas chlororaphis subsp. aurantiaca	649	1440	0.92	0	44.53	6997933	AP014623.1
Citrobacter werkmanii strain FDAARGOS_616 chromosome, complete genome	Citrobacter werkmanii	647	3133	0.93	0	44.67	4932938	CP044101.1
Rahnella sp. ERMR1:05 chromosome, complete genome	Rahnella sp. ERMR1:05	647	1873	0.93	0	43.53	4643505	CP019062.1
Klebsiella michiganensis strain KNU07 chromosome, complete genome	Klebsiella michiganensis	645	7320	0.99	0	43.64	6067133	CP041515.1
Klebsiella michiganensis strain 4928STDY7387706 genome assembly, chromosome: 1	Klebsiella michiganensis	645	6102	0.93	0	43.64	6744573	LR607367.1
Klebsiella michiganensis strain AR375 chromosome, complete genome	Klebsiella michiganensis	645	7188	0.99	0	43.64	5935069	CP029141.1
Yersinia entomophaga strain MH96 genome	Yersinia entomophaga	645	2354	0.99	0	43.23	4275406	CP010029.1
Yersinia aldovae 670-83, complete genome	Yersinia aldovae 670-83	645	3887	0.93	0	45.05	4471090	CP009781.1
Klebsiella michiganensis strain Kmfe267 chromosome, complete genome	Klebsiella michiganensis	645	7696	0.99	0	43.64	5924548	CP071393.1
Klebsiella oxytoca strain RHBSTW-00493 chromosome, complete genome	Klebsiella oxytoca	645	7479	0.99	0	43.64	6210043	CP056453.1
Klebsiella oxytoca strain RHBSTW-00529 chromosome, complete genome	Klebsiella oxytoca	645	7188	0.99	0	43.64	5922729	CP056418.1
Klebsiella michiganensis strain RHBSTW-00409 chromosome, complete genome	Klebsiella michiganensis	645	7151	0.99	0	44.55	5993220	CP055325.1
Yersinia enterocolitica subsp. enterocolitica strain NCTC12982 genome assembly, chromosome: 1	Yersinia enterocolitica subsp. enterocolitica	644	2146	0.93	0	42.38	4558409	LR590469.1
Yersinia enterocolitica strain WA, complete genome	Yersinia enterocolitica	644	2146	0.93	0	42.38	4548749	CP009367.1
Citrobacter werkmanii strain UMH18 chromosome, complete genome	Citrobacter werkmanii	644	3705	0.93	0	44.67	5062051	CP024675.1
Citrobacter freundii strain L75 chromosome, complete genome	Citrobacter freundii	644	4343	0.93	0	44.6	5125834	CP047307.1

## Sheet: Alabama_GCA_010777455_EDX731697
Description	Scientific Name	Max Score	Total Score	Query Cover	E value	Per. ident	Acc. Len	Accession
Salmonella enterica strain FDAARGOS_718 plasmid unnamed1	Salmonella enterica	1420	1420	1	0	79.05	132638	CP054902.1
Salmonella enterica strain FDAARGOS_709 plasmid unnamed1, complete sequence	Salmonella enterica	1420	1420	1	0	79.05	100440	CP050989.1
Salmonella enterica strain FDAARGOS_688 plasmid unnamed1, complete sequence	Salmonella enterica	1420	1420	1	0	79.05	58747	CP046281.1
Salmonella enterica subsp. enterica serovar Poona str. ATCC BAA-1673 plasmid pATCCBAA1673_01, complete sequence	Salmonella enterica subsp. enterica serovar Poona str. ATCC BAA-1673	1041	2083	0.94	0	62.22	186451	CP019190.1
Salmonella enterica subsp. enterica serovar Minnesota strain CFSAN017963 plasmid pCFSAN017963_01, complete sequence	Salmonella enterica subsp. enterica serovar Minnesota	1040	3122	0.94	0	62.22	280421	CP017721.1
Pantoea sp. SO10 chromosome, complete genome	Pantoea sp. SO10	711	1453	0.98	0	43.12	4226779	CP040095.1
Enterobacter ludwigii strain P101, complete genome	Enterobacter ludwigii	710	2422	1	0	43.29	5369929	CP006580.1
Enterobacter sp. ODB01, complete genome	Enterobacter sp. ODB01	709	5084	0.97	0	44.85	4534036	CP015227.1
Erwinia billingiae strain Eb661 complete chromosome	Erwinia billingiae Eb661	634	1763	0.96	0	42	5100167	FP236843.1
Serratia marcescens strain SCH909 chromosome, complete genome	Serratia marcescens	634	3029	0.97	0	41.47	5315598	CP063238.1
Erwinia billingiae strain TH88 chromosome, complete genome	Erwinia billingiae	620	1968	0.97	0	40.75	4824998	CP031695.1
Yersinia ruckeri strain NHV_3758 chromosome, complete genome	Yersinia ruckeri	607	2752	0.95	0	40.77	3766700	CP023184.1
Yersinia ruckeri strain SC09 chromosome, complete genome	Yersinia ruckeri	605	2644	0.95	0	40.65	3799871	CP025800.1
Yersinia ruckeri strain QMA0440 isolate 14/0165-5k, complete genome	Yersinia ruckeri	605	2742	0.95	0	40.65	3856634	CP017236.1
Yersinia ruckeri strain YRB, complete genome	Yersinia ruckeri	604	2002	0.94	0	40.68	3605216	CP009539.1
Yersinia ruckeri strain Big Creek 74, complete genome	Yersinia ruckeri	603	2746	0.95	0	40.54	3699725	CP011078.1
Yersinia ruckeri strain CSF007-82 genome assembly, chromosome: chromosome	Yersinia ruckeri	603	2302	0.95	0	40.54	3799036	LN681231.1
Yersinia ruckeri strain KMM821 chromosome, complete sequence	Yersinia ruckeri	603	2301	0.95	0	40.54	3773395	CP071802.1
Pseudomonas chlororaphis strain TAMOak81 chromosome, complete genome	Pseudomonas chlororaphis	594	1648	0.95	0	40.69	6711360	CP027713.1
Pseudomonas migulae strain R1-9 chromosome, complete genome	Pseudomonas migulae	587	1057	0.95	1e-179	41.35	5735926	CP043571.1
Pluralibacter gergoviae strain FB2, complete genome	Pluralibacter gergoviae	587	2604	0.94	2e-179	41.03	5489680	CP009450.1
Pluralibacter gergoviae isolate MGYG-HGUT-02520 genome assembly, chromosome: 1	Pluralibacter gergoviae	587	2617	0.94	2e-179	40.91	5408082	LR699009.1
Pseudomonas chlororaphis strain PCLSL01 chromosome, complete genome	Pseudomonas chlororaphis	587	1286	0.94	2e-179	40.5	6989222	CP054865.1
Pseudomonas chlororaphis subsp. aurantiaca strain DSM 19603 chromosome, complete genome	Pseudomonas chlororaphis subsp. aurantiaca	587	1276	0.94	2e-179	40.5	7109779	CP027746.1
Pseudomonas chlororaphis subsp. aurantiaca strain B-162 chromosome	Pseudomonas chlororaphis subsp. aurantiaca	587	1276	0.94	2e-179	40.5	7109866	CP050510.1
Pseudomonas chlororaphis strain LMG 21630 genome assembly, chromosome: I	Pseudomonas chlororaphis	587	1276	0.94	2e-179	40.5	7120591	LT629747.1
Pseudomonas chlororaphis subsp. piscium strain DSM 21509 chromosome, complete genome	Pseudomonas chlororaphis subsp. piscium	587	1666	0.99	2e-179	40.5	7065155	CP027707.1
Pseudomonas chlororaphis strain DSM 21509 genome assembly, chromosome: I	Pseudomonas chlororaphis	587	1666	0.99	2e-179	40.5	7065202	LT629761.1
Pseudomonas sp. ADAK2 chromosome, complete genome	Pseudomonas sp. ADAK2	581	581	0.93	3e-177	39.98	7105260	CP052862.1
Pseudomonas sp. ADAK7 chromosome, complete genome	Pseudomonas sp. ADAK7	581	581	0.93	3e-177	39.98	7105297	CP052861.1
Serratia rubidaea strain NCTC9419 genome assembly, chromosome: 1	Serratia rubidaea	580	2446	0.95	8e-177	40.96	5172175	LR134155.1
Serratia proteamaculans strain 336X chromosome, complete genome	Serratia proteamaculans	578	3675	0.97	2e-176	39.04	5593263	CP045913.1
Ewingella americana strain B6-1 chromosome, complete genome	Ewingella americana	578	2146	0.99	3e-176	38.6	4665173	CP048243.1
Klebsiella oxytoca strain FDAARGOS_335 chromosome, complete genome	Klebsiella oxytoca	578	7342	0.97	3e-176	40.24	5853942	CP027426.1
Serratia sp. Tan611 genome assembly, chromosome: Tan611	Serratia sp. Tan611	577	2336	0.96	4e-176	39.88	4963609	LR994655.1
Serratia rubidaea strain NCTC10848 genome assembly, chromosome: 1	Serratia rubidaea	577	2002	0.96	4e-176	39.88	4995355	LS483492.1
Serratia sp. JUb9 strain MYb239 chromosome	Serratia sp. JUb9	577	2795	0.96	4e-176	39.88	5038787	CP060416.1
Serratia rubidaea strain FDAARGOS_880 chromosome, complete genome	Serratia rubidaea	577	2431	0.96	4e-176	39.88	5056178	CP065717.1
Pseudomonas chlororaphis subsp. aurantiaca DNA, complete genome, strain: StFRB508	Pseudomonas chlororaphis subsp. aurantiaca	577	1276	0.94	6e-176	39.38	6997933	AP014623.1
Serratia sp. MYb239 chromosome, complete genome	Serratia sp. MYb239	576	2706	0.96	1e-175	39.76	4986519	CP023268.1
Pseudomonas sp. FDAARGOS_380 chromosome, complete genome	Pseudomonas sp. FDAARGOS_380	575	1576	0.97	2e-175	38.95	6499364	CP023969.1
Salmonella enterica strain 94-0093 chromosome, complete genome	Salmonella enterica	575	3457	0.96	3e-175	40.12	4672196	CP053581.1
Citrobacter sp. B72 chromosome, complete genome	Citrobacter sp. B72	573	2151	0.97	1e-174	39.42	5030371	CP069801.1
Serratia marcescens strain WVU-002 chromosome, complete genome	Serratia marcescens	573	3377	0.96	1e-174	40.88	5307415	CP041123.1
Serratia marcescens strain WVU-004 chromosome, complete genome	Serratia marcescens	573	3377	0.96	1e-174	40.88	5307451	CP041125.1
Serratia marcescens strain WVU-010 chromosome, complete genome	Serratia marcescens	573	3375	0.96	1e-174	40.88	5324996	CP041134.1
Serratia marcescens strain WVU-007 chromosome, complete genome	Serratia marcescens	573	3375	0.96	1e-174	40.88	5325027	CP041130.1
Serratia marcescens strain FDAARGOS_65 chromosome, complete genome	Serratia marcescens	572	2430	0.96	4e-174	40.91	5248423	CP026050.1
Serratia marcescens strain 2838 chromosome, complete genome	Serratia marcescens	572	2430	0.96	4e-174	40.91	5416416	CP047685.1
Serratia marcescens strain C110 chromosome, complete genome	Serratia marcescens	572	2430	0.96	4e-174	40.91	5427741	CP047691.1
Serratia marcescens strain 3024 chromosome, complete genome	Serratia marcescens	572	2430	0.96	4e-174	40.91	5428813	CP047682.1
Serratia marcescens strain 1140- chromosome, complete genome	Serratia marcescens	572	2429	0.96	4e-174	40.91	5429004	CP047688.1
Yersinia enterocolitica strain WA, complete genome	Yersinia enterocolitica	571	1964	0.94	7e-174	39.43	4548749	CP009367.1
Yersinia enterocolitica subsp. enterocolitica strain NCTC12982 genome assembly, chromosome: 1	Yersinia enterocolitica subsp. enterocolitica	571	1964	0.94	7e-174	39.43	4558409	LR590469.1
Klebsiella sp. BDA134-6 chromosome, complete genome	Klebsiella sp. BDA134-6	571	5644	0.97	8e-174	39.19	5912274	CP064784.1
Serratia marcescens strain 11/2010 chromosome, complete genome	Serratia marcescens	571	3899	0.96	9e-174	40.88	5352713	CP053927.1
Serratia marcescens strain AS1 genome	Serratia marcescens	571	3572	0.98	9e-174	40.88	5506053	CP010584.1
Serratia marcescens strain N10A28 chromosome, complete genome	Serratia marcescens	570	3123	0.96	1e-173	40.88	5276341	CP033623.1
Serratia rubidaea strain 1122, complete genome	Serratia rubidaea	570	2079	0.96	1e-173	40.41	4922834	CP014474.1
Serratia marcescens strain SmUNAM836, complete genome	Serratia marcescens	570	2827	0.96	1e-173	40.91	5207023	CP012685.1
Serratia marcescens strain UMH3, complete genome	Serratia marcescens	570	2831	0.96	1e-173	40.91	5300955	CP018925.1
Serratia plymuthica strain FDAARGOS_889 chromosome, complete genome	Serratia plymuthica	570	2064	0.95	2e-173	40.55	5441775	CP065699.1
Serratia plymuthica strain C-1 chromosome, complete genome	Serratia plymuthica	570	1700	0.95	2e-173	40.43	5695428	CP053398.1
Gibbsiella quercinecans strain FRB97, complete genome	Gibbsiella quercinecans	570	1815	0.96	2e-173	39.14	5548506	CP014136.1
Atlantibacter hermannii strain 78-1320 chromosome, complete genome	Atlantibacter hermannii	569	2050	0.96	3e-173	38.67	4483592	CP049608.1
Serratia marcescens strain 1274 genome	Serratia marcescens	569	3918	0.96	4e-173	40.76	5215584	CP019927.2
Serratia marcescens strain UMH5, complete genome	Serratia marcescens	569	4733	0.96	4e-173	40.76	5357156	CP018917.1
Serratia marcescens strain 4928STDY7387938 genome assembly, chromosome: 1	Serratia marcescens	568	2829	0.96	5e-173	40.79	5046965	LR607375.1
Serratia marcescens isolate GN26 chromosome	Serratia marcescens	568	2846	0.96	5e-173	40.79	5118982	CP026650.1
Serratia marcescens strain 1602 chromosome, complete genome	Serratia marcescens	568	2823	0.96	5e-173	40.79	5122776	CP047391.1
Serratia marcescens SMB2099 complete genome	Serratia marcescens SMB2099	568	3071	0.96	5e-173	40.79	5123091	HG738868.1
Serratia marcescens strain AR_0122, complete genome	Serratia marcescens	568	3045	0.96	5e-173	40.79	5140912	CP029746.1
Serratia marcescens strain AR_0121 chromosome, complete genome	Serratia marcescens	568	3045	0.96	5e-173	40.79	5140918	CP028949.1
Serratia marcescens strain AR_0131 chromosome, complete genome	Serratia marcescens	568	3045	0.96	5e-173	40.79	5140937	CP029715.1
Serratia marcescens strain AR_0123 chromosome, complete genome	Serratia marcescens	568	3045	0.96	5e-173	40.79	5140937	CP028948.1
Serratia marcescens strain AR_0124 chromosome, complete genome	Serratia marcescens	568	3042	0.96	5e-173	40.79	5180277	CP028946.1
Serratia marcescens strain ICU-3 chromosome	Serratia marcescens	568	2914	0.96	5e-173	40.79	5215968	CP059037.1
Serratia marcescens strain ICU-2 chromosome	Serratia marcescens	568	2895	0.96	5e-173	40.79	5226346	CP059038.1
Serratia marcescens strain AR_0099 chromosome, complete genome	Serratia marcescens	568	3266	0.96	5e-173	40.79	5284831	CP027539.1
Serratia marcescens strain AR_0130 chromosome, complete genome	Serratia marcescens	568	3668	0.96	5e-173	40.98	5138817	CP028947.1
Serratia marcescens strain 12/2010 chromosome, complete genome	Serratia marcescens	568	3093	0.96	6e-173	40.79	5642069	CP053925.1
Atlantibacter hermannii strain ATCC 33651 chromosome, complete genome	Atlantibacter hermannii	568	2047	0.96	7e-173	38.55	4315318	CP042941.1
Serratia plymuthica strain NCTC12961 genome assembly, chromosome: 1	Serratia plymuthica	568	1817	0.96	7e-173	40.43	5348135	LS483469.1
Serratia plymuthica strain FDAARGOS_895 chromosome, complete genome	Serratia plymuthica	568	1926	0.96	7e-173	40.43	5349167	CP065688.1
Serratia plymuthica strain FDAARGOS_907 chromosome, complete genome	Serratia plymuthica	568	1924	0.96	7e-173	40.43	5468961	CP065673.1
Serratia plymuthica strain FDAARGOS_896 chromosome, complete genome	Serratia plymuthica	568	2181	0.96	7e-173	40.43	5526854	CP065747.1
Atlantibacter hermannii strain FDAARGOS_888 chromosome, complete genome	Atlantibacter hermannii	568	2046	0.96	7e-173	38.55	4554875	CP065700.1
Klebsiella michiganensis strain RC10, complete genome	Klebsiella michiganensis	568	2009	0.98	8e-173	38.41	5107633	CP011077.1
Serratia marcescens strain AR_0027 chromosome, complete genome	Serratia marcescens	568	2558	0.96	8e-173	40.67	5472946	CP026702.1
Serratia plymuthica strain V4 genome	Serratia plymuthica	568	1848	0.96	8e-173	40.43	5513353	CP007439.1
Serratia marcescens isolate PWN146_assembly genome assembly, chromosome: Chromosome	Serratia marcescens	568	2942	0.96	1e-172	41.24	5485668	LT575490.1
Serratia marcescens strain MRSN696556 chromosome, complete genome	Serratia marcescens	568	2882	0.96	1e-172	40.64	5235632	CP068395.1
Serratia sp. SSNIH1 chromosome, complete genome	Serratia sp. SSNIH1	568	3101	0.96	1e-172	40.64	5268864	CP026383.1
Serratia marcescens strain E28 chromosome, complete genome	Serratia marcescens	568	3094	0.96	1e-172	40.64	5419694	CP042512.1
Serratia plymuthica strain 3Re4-18, complete genome	Serratia plymuthica	568	1628	0.95	1e-172	40.43	5439574	CP012097.1
Serratia plymuthica S13, complete genome	Serratia plymuthica S13	568	1841	0.95	1e-172	40.43	5467306	CP006566.1
Serratia plymuthica strain FDAARGOS_1138 chromosome, complete genome	Serratia plymuthica	568	1841	0.95	1e-172	40.43	5467831	CP068096.1
Serratia plymuthica strain 3Rp8, complete genome	Serratia plymuthica	568	1844	0.95	1e-172	40.43	5546041	CP012096.1
Serratia marcescens strain MGH246 chromosome	Serratia marcescens	567	4326	0.98	1e-172	40.76	5262921	CP060487.1
Serratia marcescens strain AR_0091 chromosome, complete genome	Serratia marcescens	567	3265	0.96	2e-172	40.67	5309542	CP027533.1

## Sheet: Bournemouth_011411375_EEJ230677
Description	Scientific Name	Max Score	Total Score	Query Cover	E value	Per. ident	Acc. Len	Accession
Rahnella aquatilis strain MEM40 chromosome, complete genome	Rahnella aquatilis	814	3271	0.96	0	47.56	5021016	CP036490.1
Rahnella aquatilis strain ZF7 chromosome, complete genome	Rahnella aquatilis	804	2732	0.96	0	48.2	4994707	CP032296.1
Serratia liquefaciens strain FDAARGOS_125 chromosome, complete genome	Serratia liquefaciens	755	2018	0.96	0	46.81	5284740	CP014017.2
Serratia fonticola strain MS5 chromosome, complete genome	Serratia fonticola	744	9567	0.99	0	44.48	5747416	CP040182.1
Serratia fonticola strain DSM 4576, complete genome	Serratia fonticola	734	11299	0.99	0	44.92	6000511	CP011254.1
Yersinia kristensenii strain 2012N-4030 chromosome, complete genome	Yersinia kristensenii	713	1576	0.94	0	44.34	4846082	CP054049.1
Yersinia enterocolitica strain FORC-002, complete genome	Yersinia enterocolitica	711	2713	0.98	0	43.96	4735534	CP009456.1
Yersinia enterocolitica strain FORC_002, complete genome	Yersinia enterocolitica	711	2713	0.98	0	43.96	4735535	CP011118.1
Chania multitudinisentens RB-25, complete genome	Chania multitudinisentens RB-25	711	9210	0.97	0	44.83	5488183	CP007044.2
Pragia fontium strain 24613, complete genome	Pragia fontium	711	3702	0.97	0	45.77	4094629	CP010423.1
Yersinia enterocolitica (type O:5) YE53/03 complete genome	Yersinia enterocolitica (type O:5) str. YE53/03	709	2703	0.98	0	43.96	4940199	HF571988.1
Serratia sp. 3ACOL1 chromosome, complete genome	Serratia sp. 3ACOL1	709	9846	0.97	0	43.59	5876609	CP033055.1
Pragia fontium strain NCTC12284 genome assembly, chromosome: 1	Pragia fontium	706	3068	0.97	0	45.89	4038704	LR134531.1
Yersinia intermedia strain Y228, complete genome	Yersinia intermedia	705	4161	0.96	0	44.84	4859749	CP009801.1
Yersinia intermedia strain FDAARGOS_729 chromosome, complete genome	Yersinia intermedia	704	4119	0.96	0	44.84	4928916	CP046294.1
Yersinia intermedia strain FDAARGOS_730 chromosome, complete genome	Yersinia intermedia	704	4119	0.96	0	44.84	4928910	CP046293.1
Yersinia intermedia strain NCTC11469 genome assembly, chromosome: 1	Yersinia intermedia	704	4120	0.96	0	44.84	4757282	LR134116.1
Yersinia sp. FDAARGOS_228 chromosome, complete genome	Yersinia sp. FDAARGOS_228	704	4172	0.96	0	44.84	4963041	CP020409.2
Yersinia intermedia strain FDAARGOS_358 chromosome, complete genome	Yersinia intermedia	703	4176	0.96	0	44.71	4960650	CP027397.1
Rahnella aceris strain ZF458 chromosome, complete genome	Rahnella aceris	700	3637	0.96	0	42.67	4861340	CP067057.1
Serratia fonticola strain HH13 chromosome, complete genome	Serratia fonticola	697	12893	0.99	0	44.3	5842462	CP054160.1
1_Tdi_b3v08	Timema douglasi	689	689	0.94	0	43.13	16975	OA574039.1
Providencia stuartii strain FDAARGOS_291 chromosome, complete genome	Providencia stuartii	687	7067	0.97	0	43.02	4394489	CP027398.1
Providencia stuartii strain BE2467, complete genome	Providencia stuartii	687	7070	0.97	0	43.02	4373909	CP017054.1
Providencia stuartii BML2537 DNA, complete genome	Providencia stuartii	686	8049	0.97	0	42.91	4418649	AP022374.1
Pectobacterium carotovorum plasmid Drgb3, complete sequence	Pectobacterium carotovorum	684	1284	0.95	0	43.42	171430	KT351734.1
Providencia stuartii MRSN 2154, complete genome	Providencia stuartii MRSN 2154	683	8318	0.97	0	42.91	4402109	CP003488.1
Klebsiella pneumoniae strain NMBU-W07E18 chromosome, complete genome	Klebsiella pneumoniae	681	3689	0.96	0	44.13	5314939	CP042882.1
Klebsiella pneumoniae subsp. pneumoniae strain H11, complete genome	Klebsiella pneumoniae subsp. pneumoniae	681	3689	0.96	0	44.13	5316818	CP018056.1
Klebsiella pneumoniae strain KPN234 chromosome, complete genome	Klebsiella pneumoniae	681	4134	0.96	0	44.08	5221697	CP072653.1
Klebsiella pneumoniae strain 4928STDY7387808 genome assembly, chromosome: 1	Klebsiella pneumoniae	680	4126	0.96	0	44.08	5830367	LR607368.1
Klebsiella pneumoniae strain 4928STDY7387799 genome assembly, chromosome: 1	Klebsiella pneumoniae	680	4126	0.96	0	44.08	5782096	LR607360.1
Klebsiella pneumoniae strain B33769 chromosome, complete genome	Klebsiella pneumoniae	680	3713	0.96	0	44.08	5309797	CP072422.1
Klebsiella pneumoniae strain B28906 chromosome, complete genome	Klebsiella pneumoniae	680	3713	0.96	0	44.08	5309798	CP070464.1
Klebsiella pneumoniae strain BM338-1 chromosome, complete genome	Klebsiella pneumoniae	680	3714	0.96	0	44.08	5384549	CP063922.1
Klebsiella pneumoniae isolate INF145-sc-2279981 genome assembly, chromosome: 1	Klebsiella pneumoniae	680	4128	0.96	0	44.08	5267448	LR890583.1
Klebsiella pneumoniae isolate INF168-sc-2280023 genome assembly, chromosome: 1	Klebsiella pneumoniae	680	3713	0.96	0	44.08	5376827	LR890471.1
Klebsiella pneumoniae strain T4 chromosome	Klebsiella pneumoniae	679	4062	0.96	0	43.96	5385944	CP034540.1
PREDICTED: Lucilia cuprina outer membrane usher protein YraJ-like (LOC111688922), mRNA	Lucilia cuprina	679	679	0.96	0	42.38	2757	XM_023451421.1
Klebsiella pneumoniae strain C16KP0077 chromosome, complete genome	Klebsiella pneumoniae	679	4432	0.96	0	44.13	5230718	CP052449.1
Klebsiella pneumoniae strain F16KP0064 chromosome, complete genome	Klebsiella pneumoniae	679	4432	0.96	0	44.13	5198660	CP052172.1
Klebsiella pneumoniae strain KSB1_10J chromosome, complete genome	Klebsiella pneumoniae	679	3493	0.96	0	44.08	5228900	CP024515.1
Klebsiella pneumoniae strain KSB2_1B chromosome, complete genome	Klebsiella pneumoniae	679	3493	0.96	0	44.08	5228889	CP024504.1
Klebsiella pneumoniae strain KSB1_4E chromosome, complete genome	Klebsiella pneumoniae	679	3493	0.96	0	44.08	5234963	CP024499.1
Klebsiella pneumoniae strain KSB1_7E chromosome, complete genome	Klebsiella pneumoniae	679	3493	0.96	0	44.08	5232513	CP024496.1
Providencia rettgeri strain RB151 plasmid pRB151-NDM, complete sequence	Providencia rettgeri	679	937	0.95	0	41.55	108417	CP017672.1
Klebsiella pneumoniae subsp. pneumoniae strain ATCC 43816 KPPR1, complete genome	Klebsiella pneumoniae subsp. pneumoniae	679	4154	0.97	0	43.4	5374834	CP009208.1
Providencia vermicola strain LLDRA6 isolate soil chromosome, complete genome	Providencia vermicola	679	6789	0.99	0	40.78	4342370	CP067099.1
Klebsiella pneumoniae subsp. pneumoniae ATCC 43816 chromosome, complete genome	Klebsiella pneumoniae subsp. pneumoniae ATCC 43816	679	4154	0.97	0	43.4	5362708	CP064352.1
Klebsiella pneumoniae strain KPN110 chromosome, complete genome	Klebsiella pneumoniae	679	3493	0.96	0	44.08	5275802	CP065172.1
Klebsiella pneumoniae strain N1059-5At chromosome, complete genome	Klebsiella pneumoniae	679	3722	0.96	0	43.96	5222128	CP063856.1
Klebsiella pneumoniae isolate KSB1_1H genome assembly, chromosome: 1	Klebsiella pneumoniae	679	3495	0.96	0	44.08	5230117	LR890722.1
Klebsiella pneumoniae isolate INF327-sc-2280132 genome assembly, chromosome: 1	Klebsiella pneumoniae	679	3493	0.96	0	44.08	5228889	LR890571.1
Klebsiella pneumoniae isolate KSB2_9A-sc-2280332 genome assembly, chromosome: 1	Klebsiella pneumoniae	679	3491	0.96	0	44.08	5245542	LR890564.1
Klebsiella pneumoniae isolate INF302-sc-2280090 genome assembly, chromosome: 1	Klebsiella pneumoniae	679	3491	0.96	0	44.08	5228896	LR890556.1
Klebsiella pneumoniae isolate KSB2_5A-sc-2280323 genome assembly, chromosome: 1	Klebsiella pneumoniae	679	3491	0.96	0	44.08	5473592	LR890531.1
Klebsiella pneumoniae isolate INF018-sc-2279888 genome assembly, chromosome: 1	Klebsiella pneumoniae	679	3493	0.96	0	44.08	5231789	LR890493.1
Klebsiella pneumoniae isolate KSB2_10B-sc-2280350 genome assembly, chromosome: 1	Klebsiella pneumoniae	679	3491	0.96	0	44.08	5228900	LR890484.1
Klebsiella pneumoniae isolate KSB2_8B-sc-2280349 genome assembly, chromosome: 1	Klebsiella pneumoniae	679	3491	0.96	0	44.08	5233233	LR890451.1
Klebsiella pneumoniae isolate KSB2_2C-sc-2280354 genome assembly, chromosome: 1	Klebsiella pneumoniae	679	3491	0.96	0	44.08	5228933	LR890391.1
Klebsiella pneumoniae isolate INF333 genome assembly, chromosome: 1	Klebsiella pneumoniae	679	3491	0.96	0	44.08	5227693	LR890384.1
Klebsiella pneumoniae isolate INF148-sc-2279987 genome assembly, chromosome: 1	Klebsiella pneumoniae	679	3493	0.96	0	44.08	5460439	LR890381.1
Klebsiella pneumoniae isolate KSB2_2B-sc-2280339 genome assembly, chromosome: 1	Klebsiella pneumoniae	679	3451	0.96	0	44.08	5245448	LR890343.1
Klebsiella pneumoniae isolate INF329-sc-2280137 genome assembly, chromosome: 1	Klebsiella pneumoniae	679	3493	0.96	0	44.08	5230561	LR890240.1
Klebsiella pneumoniae isolate KSB1_6J genome assembly, chromosome: 1	Klebsiella pneumoniae	679	3491	0.96	0	44.08	5226186	LR890230.1
Klebsiella pneumoniae isolate INF277 genome assembly, chromosome: 1	Klebsiella pneumoniae	679	3495	0.96	0	44.08	5230141	LR890204.1
Klebsiella pneumoniae isolate INF133-sc-2279960 genome assembly, chromosome: 1	Klebsiella pneumoniae	679	3493	0.96	0	44.08	5230102	LR890189.1
Klebsiella pneumoniae strain D16KP0122 chromosome, complete genome	Klebsiella pneumoniae	679	4116	0.96	0	44.13	5178743	CP052362.1
Klebsiella pneumoniae strain KPN55602 chromosome, complete genome	Klebsiella pneumoniae	679	4115	0.96	0	44.13	5127934	CP042977.1
Klebsiella pneumoniae strain Bckp021 chromosome, complete genome	Klebsiella pneumoniae	679	3712	0.96	0	44.13	5219537	CP050834.1
Klebsiella pneumoniae strain 11454 chromosome, complete genome	Klebsiella pneumoniae	679	3162	0.96	0	44.13	5199363	CP030311.1
Klebsiella pneumoniae isolate Kpn2166 genome assembly, chromosome: Kpn2166	Klebsiella pneumoniae	679	4106	0.96	0	44.13	5322833	LR745045.1
Klebsiella pneumoniae isolate Klebsiella pneumoniae kpn154 genome assembly, chromosome: Kpn154	Klebsiella pneumoniae	679	4116	0.96	0	44.13	5245353	LR745042.1
Klebsiella pneumoniae strain SMU18037509 chromosome, complete genome	Klebsiella pneumoniae	679	3712	0.96	0	44.13	5365096	CP045661.1
Klebsiella pneumoniae strain 18CPO060 chromosome, complete genome	Klebsiella pneumoniae	679	4074	0.96	0	44.13	5288751	CP034778.1
Klebsiella pneumoniae strain FDAARGOS_531 chromosome, complete genome	Klebsiella pneumoniae	679	3712	0.96	0	44.13	5423408	CP033777.1
Klebsiella pneumoniae strain INF014-sc-2279884 chromosome, complete genome	Klebsiella pneumoniae	679	3712	0.96	0	44.13	5348492	CP031810.1
Klebsiella pneumoniae subsp. pneumoniae strain JNM8C2 chromosome	Klebsiella pneumoniae subsp. pneumoniae	679	3489	0.96	0	44.13	5315966	CP030857.1
Klebsiella pneumoniae strain NUHL30457 chromosome, complete genome	Klebsiella pneumoniae	679	4116	0.96	0	44.13	5302595	CP026586.1
Klebsiella pneumoniae strain kp757, complete genome	Klebsiella pneumoniae	679	4116	0.96	0	44.13	5264852	CP015120.1
Klebsiella pneumoniae HK787, complete genome	Klebsiella pneumoniae HK787	679	4116	0.96	0	44.13	5329385	CP006738.1
Klebsiella pneumoniae strain BM334-2 chromosome, complete genome	Klebsiella pneumoniae	679	4106	0.96	0	44.13	5409887	CP063904.1
Klebsiella pneumoniae isolate KSB2_9B genome assembly, chromosome: 1	Klebsiella pneumoniae	679	3338	0.96	0	44.13	5276668	LR890710.1
Klebsiella pneumoniae isolate INF319-sc-2280116 genome assembly, chromosome: 1	Klebsiella pneumoniae	679	3640	0.97	0	44.13	5364521	LR890542.1
Klebsiella pneumoniae isolate INF331-sc-2280141 genome assembly, chromosome: 1	Klebsiella pneumoniae	679	4116	0.96	0	44.13	5243953	LR890424.1
Klebsiella pneumoniae isolate INF177-sc-2280040 genome assembly, chromosome: 1	Klebsiella pneumoniae	679	3711	0.96	0	44.13	5355916	LR890320.1
Klebsiella pneumoniae strain C0674 chromosome, complete genome	Klebsiella pneumoniae	679	3721	0.96	0	44.13	5366773	CP061832.1
Klebsiella pneumoniae strain C20 chromosome, complete genome	Klebsiella pneumoniae	679	3712	0.96	0	44.13	5385325	CP061359.1
Klebsiella pneumoniae strain ENT1988 chromosome, complete genome	Klebsiella pneumoniae	679	4116	0.96	0	44.13	5248406	CP061350.1
Klebsiella pneumoniae strain RHB16-C24 chromosome, complete genome	Klebsiella pneumoniae	679	4434	0.96	0	44.13	5134919	CP057722.1
Klebsiella pneumoniae isolate EC-12536 genome assembly, chromosome: 1	Klebsiella pneumoniae	678	3564	0.96	0	44.13	5323688	LR025099.1
Klebsiella pneumoniae strain BA27935 chromosome, complete genome	Klebsiella pneumoniae	678	3479	0.96	0	44.01	5356693	CP058798.1
Klebsiella pneumoniae strain BA10835 chromosome, complete genome	Klebsiella pneumoniae	678	3479	0.96	0	44.01	5355460	CP053765.1
Klebsiella pneumoniae strain FDAARGOS_631 chromosome 1, complete sequence	Klebsiella pneumoniae	678	4425	0.96	0	43.83	5290279	CP044033.1
Klebsiella pneumoniae strain FDAARGOS_775 chromosome, complete genome	Klebsiella pneumoniae	678	4129	0.96	0	44.13	5303035	CP040993.1
Klebsiella pneumoniae strain Kp589 chromosome, complete genome	Klebsiella pneumoniae	678	4233	0.96	0	44.13	5489507	CP028816.1
Klebsiella pneumoniae subsp. pneumoniae strain RJF293, complete genome	Klebsiella pneumoniae subsp. pneumoniae	678	3214	0.95	0	43.83	5226330	CP014008.1
Klebsiella pneumoniae strain CriePir45 chromosome, complete genome	Klebsiella pneumoniae	678	3301	0.96	0	44.13	5250977	CP063023.1
Klebsiella pneumoniae strain E16KP0102 chromosome, complete genome	Klebsiella pneumoniae	677	3954	0.96	0	44.01	5458571	CP052309.1
Klebsiella pneumoniae strain E17KP0053 chromosome, complete genome	Klebsiella pneumoniae	677	3954	0.96	0	44.01	5345643	CP052217.1

## Sheet: Bournemouth_011411375_EEJ230641
Description	Scientific Name	Max Score	Total Score	Query Cover	E value	Per. ident	Acc. Len	Accession
Salmonella enterica strain FDAARGOS_718 plasmid unnamed1	Salmonella enterica	1610	1610	0.99	0	91.57	132638	CP054902.1
Salmonella enterica strain FDAARGOS_709 plasmid unnamed1, complete sequence	Salmonella enterica	1610	1610	0.99	0	91.57	100440	CP050989.1
Salmonella enterica strain FDAARGOS_688 plasmid unnamed1, complete sequence	Salmonella enterica	1610	1610	0.99	0	91.57	58747	CP046281.1
Salmonella enterica subsp. enterica serovar Minnesota strain CFSAN017963 plasmid pCFSAN017963_01, complete sequence	Salmonella enterica subsp. enterica serovar Minnesota	1116	3350	0.98	0	66.04	280421	CP017721.1
Salmonella enterica subsp. enterica serovar Poona str. ATCC BAA-1673 plasmid pATCCBAA1673_01, complete sequence	Salmonella enterica subsp. enterica serovar Poona str. ATCC BAA-1673	1115	2230	0.98	0	65.92	186451	CP019190.1
Pantoea sp. SO10 chromosome, complete genome	Pantoea sp. SO10	759	1566	0.99	0	46.18	4226779	CP040095.1
Enterobacter sp. ODB01, complete genome	Enterobacter sp. ODB01	738	5552	0.99	0	46.01	4534036	CP015227.1
Enterobacter ludwigii strain P101, complete genome	Enterobacter ludwigii	732	2599	0.99	0	44.66	5369929	CP006580.1
Erwinia billingiae strain Eb661 complete chromosome	Erwinia billingiae Eb661	658	1901	0.97	0	43.03	5100167	FP236843.1
Pluralibacter gergoviae isolate MGYG-HGUT-02520 genome assembly, chromosome: 1	Pluralibacter gergoviae	651	3007	0.98	0	42.86	5408082	LR699009.1
Pluralibacter gergoviae strain FB2, complete genome	Pluralibacter gergoviae	651	2988	0.98	0	42.98	5489680	CP009450.1
Serratia marcescens strain SCH909 chromosome, complete genome	Serratia marcescens	644	3307	0.99	0	42.37	5315598	CP063238.1
Pseudomonas chlororaphis strain TAMOak81 chromosome, complete genome	Pseudomonas chlororaphis	637	1780	0.98	0	41.87	6711360	CP027713.1
Yersinia ruckeri strain YRB, complete genome	Yersinia ruckeri	635	2138	0.99	0	41.71	3605216	CP009539.1
Erwinia billingiae strain TH88 chromosome, complete genome	Erwinia billingiae	628	2116	1	0	40.81	4824998	CP031695.1
Citrobacter sp. B72 chromosome, complete genome	Citrobacter sp. B72	628	2358	1	0	42.17	5030371	CP069801.1
Klebsiella oxytoca strain FDAARGOS_335 chromosome, complete genome	Klebsiella oxytoca	627	8241	0.98	0	42.65	5853942	CP027426.1
Yersinia ruckeri strain NHV_3758 chromosome, complete genome	Yersinia ruckeri	627	3106	0.99	0	41.14	3766700	CP023184.1
Pseudomonas migulae strain R1-9 chromosome, complete genome	Pseudomonas migulae	627	1130	0.98	0	42.15	5735926	CP043571.1
Pseudomonas chlororaphis subsp. aurantiaca strain B-162 chromosome	Pseudomonas chlororaphis subsp. aurantiaca	625	1376	0.97	0	41.76	7109866	CP050510.1
Pseudomonas chlororaphis subsp. aurantiaca strain DSM 19603 chromosome, complete genome	Pseudomonas chlororaphis subsp. aurantiaca	625	1376	0.97	0	41.76	7109779	CP027746.1
Pseudomonas chlororaphis strain LMG 21630 genome assembly, chromosome: I	Pseudomonas chlororaphis	625	1376	0.97	0	41.76	7120591	LT629747.1
Pseudomonas chlororaphis strain PCLSL01 chromosome, complete genome	Pseudomonas chlororaphis	625	1383	0.97	0	41.76	6989222	CP054865.1
Pseudomonas chlororaphis subsp. piscium strain DSM 21509 chromosome, complete genome	Pseudomonas chlororaphis subsp. piscium	625	1807	0.99	0	41.76	7065155	CP027707.1
Yersinia ruckeri strain SC09 chromosome, complete genome	Yersinia ruckeri	625	2945	0.99	0	41.21	3799871	CP025800.1
Pseudomonas chlororaphis strain DSM 21509 genome assembly, chromosome: I	Pseudomonas chlororaphis	625	1807	0.99	0	41.76	7065202	LT629761.1
Klebsiella sp. BDA134-6 chromosome, complete genome	Klebsiella sp. BDA134-6	625	6199	0.99	0	41	5912274	CP064784.1
Yersinia ruckeri strain QMA0440 isolate 14/0165-5k, complete genome	Yersinia ruckeri	625	3097	0.99	0	41.02	3856634	CP017236.1
Serratia proteamaculans strain 336X chromosome, complete genome	Serratia proteamaculans	624	4027	0.99	0	40.47	5593263	CP045913.1
Salmonella enterica strain 94-0093 chromosome, complete genome	Salmonella enterica	624	3757	0.99	0	42.53	4672196	CP053581.1
Yersinia ruckeri strain CSF007-82 genome assembly, chromosome: chromosome	Yersinia ruckeri	622	2588	0.99	0	40.9	3799036	LN681231.1
Yersinia ruckeri strain KMM821 chromosome, complete sequence	Yersinia ruckeri	622	2585	0.99	0	40.9	3773395	CP071802.1
Pseudomonas sp. FDAARGOS_380 chromosome, complete genome	Pseudomonas sp. FDAARGOS_380	622	1768	0.99	0	40.99	6499364	CP023969.1
Pseudomonas chlororaphis subsp. aurantiaca DNA, complete genome, strain: StFRB508	Pseudomonas chlororaphis subsp. aurantiaca	622	1378	0.99	0	41.22	6997933	AP014623.1
Serratia rubidaea strain NCTC9419 genome assembly, chromosome: 1	Serratia rubidaea	622	2675	0.98	0	41.71	5172175	LR134155.1
Yersinia enterocolitica subsp. enterocolitica strain NCTC12982 genome assembly, chromosome: 1	Yersinia enterocolitica subsp. enterocolitica	621	2170	0.98	0	41.56	4558409	LR590469.1
Yersinia ruckeri strain Big Creek 74, complete genome	Yersinia ruckeri	621	3096	0.99	0	40.9	3699725	CP011078.1
Yersinia enterocolitica strain WA, complete genome	Yersinia enterocolitica	621	2170	0.98	0	41.56	4548749	CP009367.1
Pseudomonas sp. ADAK2 chromosome, complete genome	Pseudomonas sp. ADAK2	621	621	0.97	0	41.29	7105260	CP052862.1
Pseudomonas sp. ADAK7 chromosome, complete genome	Pseudomonas sp. ADAK7	621	621	0.97	0	41.29	7105297	CP052861.1
Enterobacter cloacae complex sp. strain AR_0060 chromosome, complete genome	Enterobacter cloacae complex sp.	621	5479	1	0	42.94	5104736	CP026719.1
Escherichia coli strain C11, complete genome	Escherichia coli	620	6613	0.99	0	42.51	5414571	CP010133.1
Escherichia coli strain C10, complete genome	Escherichia coli	620	5822	0.99	0	42.51	5021692	CP010132.1
Klebsiella michiganensis strain BD177 chromosome, complete genome	Klebsiella michiganensis	620	6572	1	0	41.32	6150416	CP048108.1
Klebsiella sp. FDAARGOS_511 chromosome, complete genome	Klebsiella sp. FDAARGOS_511	620	6192	0.99	0	40.88	6089457	CP033824.1
Escherichia coli strain 2012C-4502 chromosome, complete genome	Escherichia coli	620	3780	0.99	0	42.75	4892666	CP027440.1
Klebsiella michiganensis strain B106 chromosome, complete genome	Klebsiella michiganensis	620	6192	0.99	0	40.88	5907184	CP067093.1
Serratia rubidaea strain 1122, complete genome	Serratia rubidaea	618	2287	0.99	0	42.91	4922834	CP014474.1
Rahnella sp. ERMR1:05 chromosome, complete genome	Rahnella sp. ERMR1:05	616	1833	1	0	41.01	4643505	CP019062.1
Serratia rubidaea strain NCTC10848 genome assembly, chromosome: 1	Serratia rubidaea	615	2196	0.98	0	42.59	4995355	LS483492.1
Serratia sp. Tan611 genome assembly, chromosome: Tan611	Serratia sp. Tan611	615	2580	0.99	0	42.59	4963609	LR994655.1
Serratia rubidaea strain FDAARGOS_880 chromosome, complete genome	Serratia rubidaea	615	2664	0.98	0	42.59	5056178	CP065717.1
Serratia sp. JUb9 strain MYb239 chromosome	Serratia sp. JUb9	615	3054	0.99	0	42.59	5038787	CP060416.1
Serratia sp. MYb239 chromosome, complete genome	Serratia sp. MYb239	614	2971	0.99	0	42.47	4986519	CP023268.1
Enterobacter cancerogenus strain UPC1 genome assembly, chromosome: UPC1	Enterobacter cancerogenus	614	6231	0.99	0	41.31	4813601	LR881936.1
Enterobacter cancerogenus strain CR-Eb1 chromosome, complete genome	Enterobacter cancerogenus	613	6602	0.99	0	41.42	4796512	CP025225.1
Yersinia enterocolitica strain 8081, complete genome	Yersinia enterocolitica	613	2162	0.98	0	41.9	4616187	CP009846.1
Yersinia enterocolitica subsp. enterocolitica 8081 complete genome	Yersinia enterocolitica subsp. enterocolitica 8081	613	2162	0.98	0	41.9	4615899	AM286415.1
Enterobacter cancerogenus strain MiY-F chromosome, complete genome	Enterobacter cancerogenus	611	6498	0.99	0	41.31	4893729	CP045769.1
Pseudomonas veronii strain R02, complete genome	Pseudomonas veronii	610	733	0.98	0	39.79	6852809	CP018420.1
Serratia fonticola strain DSM 4576, complete genome	Serratia fonticola	610	11815	1	0	40.66	6000511	CP011254.1
Klebsiella aerogenes isolate MINF_10B-sc-2280448 genome assembly, chromosome: 1	Klebsiella aerogenes	610	3962	0.99	0	42.08	5118036	LR890184.1
Klebsiella michiganensis strain Biosolid 27 chromosome, complete genome	Klebsiella michiganensis	610	7855	1	0	40.59	5891206	CP054159.1
Yersinia entomophaga strain MH96 genome	Yersinia entomophaga	610	2392	0.99	0	42.02	4275406	CP010029.1
Escherichia coli O152:H23 strain Res13-Lact-ER01-35 chromosome, complete genome	Escherichia coli O152:H23	610	5245	0.99	0	42.15	4817187	CP062901.1
Pseudomonas sp. LH1G9 chromosome, complete genome	Pseudomonas sp. LH1G9	610	1041	0.98	0	39.67	6548975	CP026880.1
Serratia sp. 3ACOL1 chromosome, complete genome	Serratia sp. 3ACOL1	609	10279	1	0	40.61	5876609	CP033055.1
Klebsiella michiganensis strain LDS17 chromosome, complete genome	Klebsiella michiganensis	609	7870	1	0	40.59	5791694	CP065338.1
Pseudomonas sp. Y39-6 chromosome	Pseudomonas sp. Y39-6	609	731	0.98	0	39.67	6947809	CP058975.1
Citrobacter freundii strain RHBSTW-00965 chromosome, complete genome	Citrobacter freundii	609	3556	0.99	0	42.26	5167828	CP056232.1
Klebsiella michiganensis strain FDAARGOS_647 chromosome, complete genome	Klebsiella michiganensis	608	7343	1	0	40.47	6114383	CP044109.1
Klebsiella michiganensis strain 4928STDY7071171 genome assembly, chromosome: 1	Klebsiella michiganensis	608	7404	1	0	40.47	6484331	LR607351.1
Klebsiella oxytoca strain KONIH2 chromosome, complete genome	Klebsiella oxytoca	608	6877	1	0	40.47	6190364	CP026285.1
Klebsiella oxytoca strain AR_0147, complete genome	Klebsiella oxytoca	608	7833	1	0	40.47	6350620	CP020358.1
Klebsiella oxytoca strain CAV1374, complete genome	Klebsiella oxytoca	608	8271	1	0	40.47	6257473	CP011636.1
Yersinia aldovae 670-83, complete genome	Yersinia aldovae 670-83	608	3891	0.99	0	40.89	4471090	CP009781.1
Klebsiella michiganensis strain RHB20-C02 chromosome, complete genome	Klebsiella michiganensis	608	7447	1	0	40.47	6015151	CP058212.1
Serratia plymuthica strain C-1 chromosome, complete genome	Serratia plymuthica	608	1816	0.99	0	40.89	5695428	CP053398.1
Leclercia sp. 29361 chromosome, complete genome	Leclercia sp. 29361	608	4171	0.99	0	40	4943774	CP049786.1
Leclercia sp. J807 chromosome, complete genome	Leclercia sp. J807	608	2783	0.99	0	41.37	4719331	CP046446.1
Serratia fonticola strain CPSE11 chromosome, complete genome	Serratia fonticola	607	8925	1	0	41.6	5488891	CP050171.1
Atlantibacter hermannii strain 78-1320 chromosome, complete genome	Atlantibacter hermannii	607	2244	0.98	0	39.62	4483592	CP049608.1
Serratia plymuthica strain V4 genome	Serratia plymuthica	607	1961	0.99	0	40.82	5513353	CP007439.1
Atlantibacter hermannii strain ATCC 33651 chromosome, complete genome	Atlantibacter hermannii	607	2237	0.98	0	39.62	4315318	CP042941.1
Serratia fonticola strain MS5 chromosome, complete genome	Serratia fonticola	607	9811	1	0	41.48	5747416	CP040182.1
Ewingella americana strain B6-1 chromosome, complete genome	Ewingella americana	607	2325	1	0	39.93	4665173	CP048243.1
Yersinia mollaretii ATCC 43969 chromosome, complete genome	Yersinia mollaretii ATCC 43969	606	2991	0.99	0	40.86	4603534	CP054043.1
Serratia fonticola strain GS2, complete genome	Serratia fonticola	606	12157	1	0	41.48	6100511	CP013913.1
Atlantibacter hermannii strain FDAARGOS_888 chromosome, complete genome	Atlantibacter hermannii	606	2238	0.98	0	39.62	4554875	CP065700.1
Leclercia sp. W17 chromosome, complete genome	Leclercia sp. W17	605	2189	0.97	0	41.25	4811348	CP031101.1
Serratia plymuthica strain 3Re4-18, complete genome	Serratia plymuthica	605	1735	0.99	0	40.89	5439574	CP012097.1
Serratia plymuthica strain 3Rp8, complete genome	Serratia plymuthica	605	1960	0.99	0	40.89	5546041	CP012096.1
Serratia plymuthica S13, complete genome	Serratia plymuthica S13	605	1960	0.99	0	40.89	5467306	CP006566.1
Serratia plymuthica strain FDAARGOS_1138 chromosome, complete genome	Serratia plymuthica	605	1960	0.99	0	40.89	5467831	CP068096.1
Serratia rubidaea strain FDAARGOS_926 chromosome, complete genome	Serratia rubidaea	605	2874	0.98	0	41.34	4995010	CP065640.1
Pseudomonas veronii 1YdBTEX2 genome assembly, chromosome: PVE_r1	Pseudomonas veronii 1YdBTEX2	605	1035	0.96	0	40	6791257	LT599583.1
Serratia plymuthica strain FDAARGOS_889 chromosome, complete genome	Serratia plymuthica	605	2207	0.99	0	40.89	5441775	CP065699.1
Yersinia canariae strain NCTC 14382 chromosome, complete genome	Yersinia canariae	603	1917	0.99	0	40.53	4710154	CP043727.1
Serratia plymuthica strain NCTC12961 genome assembly, chromosome: 1	Serratia plymuthica	603	1966	0.99	0	40.77	5348135	LS483469.1
Serratia plymuthica strain FDAARGOS_895 chromosome, complete genome	Serratia plymuthica	603	2071	0.99	0	40.77	5349167	CP065688.1

## Sheet: Denver_GCA_003891855_MKC77432
Description	Scientific Name	Max Score	Total Score	Query Cover	E value	Per. ident	Acc. Len	Accession
Salmonella enterica subsp. enterica strain NCTC7411 genome assembly, chromosome: 1	Salmonella enterica subsp. enterica	1712	6349	1	0	100	4600697	LR134143.1
Citrobacter portucalensis STN0717-72 DNA, complete genome	Citrobacter portucalensis	1597	3708	1	0	93.14	5094093	AP022513.1
Citrobacter portucalensis STN0717-36 DNA, complete genome	Citrobacter portucalensis	1597	3708	1	0	93.14	4981812	AP022494.1
Citrobacter portucalensis STW0522-30 DNA, complete genome	Citrobacter portucalensis	1597	3686	1	0	93.14	4988881	AP022399.1
Citrobacter portucalensis STW0522-27 DNA, complete genome	Citrobacter portucalensis	1597	3708	1	0	93.14	5040467	AP022394.1
Citrobacter freundii strain RHB12-C12 chromosome, complete genome	Citrobacter freundii	1595	3200	1	0	93.02	4889917	CP057867.1
Citrobacter freundii strain RHB16-C09 chromosome, complete genome	Citrobacter freundii	1595	3186	1	0	93.02	4936996	CP057746.1
Citrobacter freundii strain RHBSTW-00857 chromosome, complete genome	Citrobacter freundii	1595	3183	1	0	93.02	4920836	CP056293.1
Citrobacter freundii strain RHBSTW-00858 chromosome, complete genome	Citrobacter freundii	1595	3183	1	0	93.02	4920836	CP056289.1
Citrobacter freundii strain RHB16-C02 chromosome, complete genome	Citrobacter freundii	1595	3186	1	0	93.02	4938195	CP055702.1
Citrobacter portucalensis strain NCTC11104 genome assembly, chromosome: 1	Citrobacter portucalensis	1595	3186	1	0	93.02	4694654	LR134214.1
Citrobacter freundii strain RHB12-C18 chromosome, complete genome	Citrobacter freundii	1595	3186	1	0	93.02	4889497	CP057866.1
Citrobacter portucalensis STN0717-27 DNA, complete genome	Citrobacter portucalensis	1594	3704	1	0	93.02	4980066	AP022486.1
Citrobacter portucalensis STW0522-26 DNA, complete genome	Citrobacter portucalensis	1594	3704	1	0	93.02	5126826	AP022389.1
Citrobacter portucalensis strain FDAARGOS_738 chromosome, complete genome	Citrobacter portucalensis	1593	3750	1	0	92.9	4998495	CP046348.1
Citrobacter freundii strain Cfr-13 chromosome, complete genome	Citrobacter freundii	1593	3756	1	0	92.9	5050163	CP047773.1
Citrobacter portucalensis strain WCHCP085039 chromosome, complete genome	Citrobacter portucalensis	1592	3567	1	0	92.9	4813365	CP043009.1
Citrobacter freundii strain LDL3-3 chromosome, complete genome	Citrobacter freundii	1591	3745	1	0	92.9	4878270	CP047247.1
Citrobacter sp. S40-1-2 chromosome, complete genome	Citrobacter sp. S40-1-2	1590	4344	1	0	92.78	4948530	CP045840.1
Citrobacter sp. H12-3-2 chromosome, complete genome	Citrobacter sp. H12-3-2	1590	4344	1	0	92.78	4948530	CP045837.1
Citrobacter freundii strain RHB30-C03 chromosome, complete genome	Citrobacter freundii	1588	4352	1	0	92.66	5062205	CP057323.1
Citrobacter portucalensis strain FDAARGOS_617 chromosome, complete genome	Citrobacter portucalensis	1588	4341	1	0	92.66	4926736	CP044098.1
Citrobacter portucalensis IOMTU157 DNA, complete genome	Citrobacter portucalensis	1587	3741	1	0	92.66	4987090	AP022378.1
Citrobacter freundii strain RHB12-C05 chromosome, complete genome	Citrobacter freundii	1584	4314	1	0	92.54	4904767	CP057868.1
Citrobacter werkmanii isolate MGYG-HGUT-02535 genome assembly, chromosome: 1	Citrobacter werkmanii	1555	3381	1	0	89.77	4885099	LR699014.1
Citrobacter freundii strain RHB35-C18 chromosome, complete genome	Citrobacter freundii	1545	4514	1	0	89.53	5112878	CP057149.1
Citrobacter freundii strain RHB35-C22 chromosome, complete genome	Citrobacter freundii	1545	4514	1	0	89.53	5112880	CP057146.1
Citrobacter sp. 172116965 chromosome, complete genome	Citrobacter sp. 172116965	1531	3795	1	0	90.25	5163174	CP046673.1
Citrobacter sp. RHBSTW-01013 chromosome, complete genome	Citrobacter sp. RHBSTW-01013	1529	3398	1	0	90.13	5217381	CP056185.1
Citrobacter sp. RHBSTW-00696 chromosome, complete genome	Citrobacter sp. RHBSTW-00696	1529	3398	1	0	90.13	5331005	CP056341.1
Citrobacter sp. RHB35-C21 chromosome, complete genome	Citrobacter sp. RHB35-C21	1529	3757	1	0	90.01	5152141	CP057147.1
Citrobacter sp. RHB36-C18 chromosome, complete genome	Citrobacter sp. RHB36-C18	1528	4731	1	0	90.01	4843970	CP057125.1
Citrobacter braakii strain FDAARGOS_290 chromosome, complete genome	Citrobacter braakii	1527	3424	1	0	90.01	4834774	CP022049.2
Citrobacter freundii complex sp. CFNIH3 chromosome, complete genome	Citrobacter freundii complex sp. CFNIH3	1527	3580	1	0	90.01	5334524	CP026235.1
Citrobacter sp. RHBSTW-00017 chromosome, complete genome	Citrobacter sp. RHBSTW-00017	1527	3192	1	0	90.01	5052482	CP056899.1
Citrobacter sp. RHBSTW-00021 chromosome, complete genome	Citrobacter sp. RHBSTW-00021	1527	3192	1	0	90.01	5099714	CP056896.1
Citrobacter sp. RHBSTW-00053 chromosome, complete genome	Citrobacter sp. RHBSTW-00053	1527	3195	1	0	90.01	5167268	CP056888.1
Citrobacter sp. RHBSTW-00137 chromosome, complete genome	Citrobacter sp. RHBSTW-00137	1527	3192	1	0	90.01	5138391	CP056822.1
Citrobacter sp. RHBSTW-01044 chromosome, complete genome	Citrobacter sp. RHBSTW-01044	1527	3422	1	0	89.89	4946286	CP056180.1
Citrobacter sp. RHBSTW-00628 chromosome, complete genome	Citrobacter sp. RHBSTW-00628	1527	3192	1	0	90.01	5041930	CP056381.1
Citrobacter sp. RHBSTW-00667 chromosome, complete genome	Citrobacter sp. RHBSTW-00667	1527	3192	1	0	90.01	5054623	CP056361.1
Citrobacter sp. RHBSTW-00424 chromosome, complete genome	Citrobacter sp. RHBSTW-00424	1527	2762	1	0	90.01	5365582	CP056546.1
Citrobacter sp. RHBSTW-00678 chromosome, complete genome	Citrobacter sp. RHBSTW-00678	1527	3195	1	0	90.01	5178534	CP056350.1
Citrobacter sp. RHBSTW-00903 chromosome, complete genome	Citrobacter sp. RHBSTW-00903	1527	2762	1	0	90.01	5310160	CP056251.1
Citrobacter sp. RHBSTW-00976 chromosome, complete genome	Citrobacter sp. RHBSTW-00976	1527	3192	1	0	90.01	5082224	CP056219.1
Citrobacter sp. RHBSTW-00986 chromosome, complete genome	Citrobacter sp. RHBSTW-00986	1524	4485	1	0	89.89	4941540	CP056200.1
Citrobacter sp. RHBSTW-00881 chromosome, complete genome	Citrobacter sp. RHBSTW-00881	1524	4732	1	0	89.65	5224399	CP056269.1
Citrobacter sp. RHBSTW-00848 chromosome	Citrobacter sp. RHBSTW-00848	1521	4783	1	0	89.65	5087483	CP055910.1
Citrobacter sp. RHBSTW-00107 chromosome, complete genome	Citrobacter sp. RHBSTW-00107	1521	4783	1	0	89.65	5087383	CP056861.1
Citrobacter sp. RHBSTW-00446 chromosome, complete genome	Citrobacter sp. RHBSTW-00446	1521	4783	1	0	89.65	5162943	CP056508.1
Citrobacter sp. RHBSTW-00821 chromosome, complete genome	Citrobacter sp. RHBSTW-00821	1521	4783	1	0	89.65	5161365	CP056321.1
Citrobacter sp. RHBSTW-00859 chromosome, complete genome	Citrobacter sp. RHBSTW-00859	1521	4783	1	0	89.65	5163773	CP056284.1
Citrobacter sp. FDAARGOS_156 strain FDAARGOS_155 chromosome, complete genome	Citrobacter sp. FDAARGOS_156	1459	2712	1	0	83.87	4727498	CP014030.2
Citrobacter portucalensis strain P10159, complete genome	Citrobacter portucalensis	1382	4363	1	0	92.59	5080321	CP012554.1
Klebsiella huaxiensis strain WCHKl090001 chromosome, complete genome	Klebsiella huaxiensis	1273	10525	1	0	72.95	6183608	CP036175.1
Klebsiella oxytoca strain FDAARGOS_1333 chromosome, complete genome	Klebsiella oxytoca	1265	9794	0.99	0	74.25	5821257	CP070020.1
Klebsiella oxytoca strain FDAARGOS_1334 chromosome, complete genome	Klebsiella oxytoca	1256	8855	0.99	0	72.95	5860928	CP069911.1
Klebsiella oxytoca strain FDAARGOS_500 chromosome, complete genome	Klebsiella oxytoca	1253	9825	0.99	0	74.16	5864574	CP033844.1
Klebsiella oxytoca strain IR5392 chromosome, complete genome	Klebsiella oxytoca	1253	9949	0.99	0	74.03	5913545	CP064108.1
Klebsiella oxytoca strain FDAARGOS_1331 chromosome, complete genome	Klebsiella oxytoca	1253	9830	0.99	0	74.16	5997182	CP070144.1
Klebsiella oxytoca strain FDAARGOS_1332 chromosome, complete genome	Klebsiella oxytoca	1253	9830	0.99	0	74.16	5830739	CP069943.1
Klebsiella oxytoca isolate MSB1_10D-sc-2280340 genome assembly, chromosome: 1	Klebsiella oxytoca	1253	9944	0.99	0	74.03	5812602	LR890312.1
Klebsiella oxytoca strain NCTC13727 genome assembly, chromosome: 1	Klebsiella oxytoca	1253	10194	0.99	0	74.16	5857964	LR134333.1
Klebsiella oxytoca strain AR380 chromosome, complete genome	Klebsiella oxytoca	1251	9679	0.99	0	73.78	5925399	CP029128.1
Klebsiella oxytoca strain FDAARGOS_335 chromosome, complete genome	Klebsiella oxytoca	1251	9595	0.99	0	74.03	5853942	CP027426.1
Klebsiella oxytoca strain RHB30-C02 chromosome, complete genome	Klebsiella oxytoca	1251	9705	0.99	0	73.91	6051148	CP057330.1
Klebsiella oxytoca strain RHBSTW-00373 chromosome, complete genome	Klebsiella oxytoca	1251	10185	0.99	0	73.91	6091081	CP056567.1
Klebsiella oxytoca strain 4928STDY7071151 genome assembly, chromosome: 1	Klebsiella oxytoca	1250	9356	0.99	0	73.91	6835957	LR607350.1
Klebsiella oxytoca strain NCTC11356 genome assembly, chromosome: 1	Klebsiella oxytoca	1250	9604	0.99	0	73.91	5856891	LR133932.1
Klebsiella oxytoca strain NCTC11355 genome assembly, chromosome: 1	Klebsiella oxytoca	1250	9316	0.99	0	73.91	5859982	LS483483.1
Klebsiella oxytoca strain CAV1015, complete genome	Klebsiella oxytoca	1249	9229	0.99	0	73.91	6155924	CP017928.1
Klebsiella oxytoca strain CAV1335, complete genome	Klebsiella oxytoca	1249	9227	0.99	0	73.91	6229565	CP011618.1
Klebsiella oxytoca strain CAV1099, complete genome	Klebsiella oxytoca	1249	9229	0.99	0	73.91	6217725	CP011597.1
Enterobacteriaceae bacterium strain FGI 57, complete genome	Enterobacteriaceae bacterium strain FGI 57	1248	5612	0.99	0	72.63	4762179	CP003938.1
Citrobacter sp. RHB21-C01 chromosome, complete genome	Citrobacter sp. RHB21-C01	1173	6428	0.99	0	66.23	4652001	CP057620.1
Citrobacter sp. RHB21-C05 chromosome, complete genome	Citrobacter sp. RHB21-C05	1173	6428	0.99	0	66.23	4652007	CP057611.1
Salmonella enterica subsp. salamae serovar 48:z81:z39 strain 2015K-0023 chromosome, complete genome	Salmonella enterica subsp. salamae serovar 48:z81:z39	1159	3814	0.99	0	67.24	4929329	CP053322.1
Salmonella enterica strain 08-0466 chromosome, complete genome	Salmonella enterica	1156	3812	0.99	0	67.36	4925620	CP053411.1
Salmonella enterica subsp. salamae serovar 60:z10:z39 strain 2011K-1889 chromosome, complete genome	Salmonella enterica subsp. salamae serovar 60:z10:z39	1153	3807	0.99	0	66.99	4907485	CP053330.1
Citrobacter freundii strain RHBSTW-00355 chromosome, complete genome	Citrobacter freundii	1084	3106	1	0	89.43	5031645	CP056586.1
Citrobacter freundii strain RHBSTW-00269 chromosome, complete genome	Citrobacter freundii	1084	3109	1	0	89.43	5026008	CP055543.1
Salmonella enterica subsp. salamae strain NCTC8273 genome assembly, chromosome: 1	Salmonella enterica subsp. salamae	1074	6003	0.99	0	61.1	4952084	LR134154.1
Salmonella enterica subsp. salamae serovar Greenside strain NCTC9936 genome assembly, chromosome: 1	Salmonella enterica subsp. salamae serovar Greenside	1071	4866	1	0	60.98	4732250	LS483475.1
Salmonella enterica strain NCTC10436 genome assembly, chromosome: 1	Salmonella enterica	1069	4476	0.99	0	60.98	4787620	LS483428.1
Salmonella enterica subsp. salamae strain NCTC5773 genome assembly, chromosome: 1	Salmonella enterica subsp. salamae	1068	4585	1	0	62.02	4724014	LR134141.1
Shigella sonnei strain AR-0422 chromosome	Shigella sonnei	1048	3899	0.99	0	61.9	5039992	CP044191.1
Shigella sonnei strain AR-0426 chromosome, complete genome	Shigella sonnei	1048	3929	0.99	0	61.9	4962700	CP044151.1
Shigella sonnei strain KCCM 41282 chromosome, complete genome	Shigella sonnei	1048	4457	0.99	0	61.9	4926411	CP041511.1
Shigella sonnei strain AR_0030 chromosome, complete genome	Shigella sonnei	1048	3928	0.99	0	61.9	5032769	CP032523.1
Shigella sonnei strain 4303 chromosome	Shigella sonnei	1048	3884	0.99	0	61.9	4544278	CP029794.1
Shigella sonnei strain ATCC 29930 chromosome, complete genome	Shigella sonnei	1048	4468	0.99	0	61.9	4975028	CP026802.1
Shigella sonnei 53G main chromosome, complete genome	Shigella sonnei 53G	1048	4540	0.99	0	61.9	4988504	HE616528.1
Shigella sonnei strain 6207 chromosome, complete genome	Shigella sonnei	1048	4539	0.99	0	61.9	4884829	CP061367.1
Shigella sonnei strain UKMCC_1015 chromosome, complete genome	Shigella sonnei	1048	4540	0.99	0	61.9	4926443	CP060117.1
Shigella sonnei strain 506 chromosome, complete genome	Shigella sonnei	1047	3672	0.99	0	61.9	4818418	CP053751.1
Shigella sonnei strain 19.0822.3296 chromosome	Shigella sonnei	1047	3685	0.99	0	61.9	4805418	CP049183.1
Shigella sonnei strain 509.1022 chromosome	Shigella sonnei	1047	3685	0.99	0	61.9	4805374	CP049181.1
Shigella sonnei strain L4094 chromosome, complete genome	Shigella sonnei	1047	3686	0.99	0	61.9	4883250	CP049179.1
Shigella sonnei strain 1205.3131 chromosome, complete genome	Shigella sonnei	1047	3686	0.99	0	61.9	4881332	CP049177.1
Shigella sonnei strain 7111.69 chromosome, complete genome	Shigella sonnei	1047	3686	0.99	0	61.9	4854090	CP049175.1

## Sheet: Matadi_GCA_003878435_MII35719
Description	Scientific Name	Max Score	Total Score	Query Cover	E value	Per. ident	Acc. Len	Accession
Salmonella enterica subsp. enterica serovar Minnesota strain CFSAN017963 plasmid pCFSAN017963_01, complete sequence	Salmonella enterica subsp. enterica serovar Minnesota	1662	4988	1	0	92.77	280421	CP017721.1
Salmonella enterica subsp. enterica serovar Poona str. ATCC BAA-1673 plasmid pATCCBAA1673_01, complete sequence	Salmonella enterica subsp. enterica serovar Poona str. ATCC BAA-1673	1654	3308	1	0	92.32	186451	CP019190.1
Salmonella enterica strain FDAARGOS_718 plasmid unnamed1	Salmonella enterica	1066	1066	0.93	0	64.38	132638	CP054902.1
Salmonella enterica strain FDAARGOS_709 plasmid unnamed1, complete sequence	Salmonella enterica	1066	1066	0.93	0	64.38	100440	CP050989.1
Salmonella enterica strain FDAARGOS_688 plasmid unnamed1, complete sequence	Salmonella enterica	1066	1066	0.93	0	64.38	58747	CP046281.1
Pantoea sp. SO10 chromosome, complete genome	Pantoea sp. SO10	838	1643	0.93	0	52.09	4226779	CP040095.1
Enterobacter sp. ODB01, complete genome	Enterobacter sp. ODB01	829	5698	0.93	0	52.79	4534036	CP015227.1
Enterobacter ludwigii strain P101, complete genome	Enterobacter ludwigii	773	2761	0.93	0	49.35	5369929	CP006580.1
Pseudomonas chlororaphis strain TAMOak81 chromosome, complete genome	Pseudomonas chlororaphis	683	1845	0.93	0	45.99	6711360	CP027713.1
Serratia marcescens strain SCH909 chromosome, complete genome	Serratia marcescens	680	3332	0.93	0	45.81	5315598	CP063238.1
Escherichia coli strain 2012C-4502 chromosome, complete genome	Escherichia coli	679	3921	0.93	0	46.06	4892666	CP027440.1
Escherichia coli strain C11, complete genome	Escherichia coli	676	6595	0.93	0	45.94	5414571	CP010133.1
Escherichia coli strain C10, complete genome	Escherichia coli	676	5790	0.93	0	45.94	5021692	CP010132.1
Yersinia ruckeri strain YRB, complete genome	Yersinia ruckeri	674	2304	0.93	0	43.59	3605216	CP009539.1
Serratia rubidaea strain NCTC9419 genome assembly, chromosome: 1	Serratia rubidaea	673	2752	0.92	0	45.55	5172175	LR134155.1
Yersinia ruckeri strain NHV_3758 chromosome, complete genome	Yersinia ruckeri	670	3189	0.93	0	43.21	3766700	CP023184.1
Escherichia coli O152:H23 strain Res13-Lact-ER01-35 chromosome, complete genome	Escherichia coli O152:H23	670	5282	0.93	0	45.7	4817187	CP062901.1
Citrobacter freundii strain RHBSTW-00965 chromosome, complete genome	Citrobacter freundii	669	3749	0.93	0	46.05	5167828	CP056232.1
Salmonella enterica strain 94-0093 chromosome, complete genome	Salmonella enterica	669	3847	0.93	0	45.14	4672196	CP053581.1
Yersinia ruckeri strain SC09 chromosome, complete genome	Yersinia ruckeri	667	3024	0.93	0	43.1	3799871	CP025800.1
Yersinia ruckeri strain QMA0440 isolate 14/0165-5k, complete genome	Yersinia ruckeri	667	3184	0.93	0	43.1	3856634	CP017236.1
Klebsiella oxytoca strain FDAARGOS_335 chromosome, complete genome	Klebsiella oxytoca	667	8405	0.93	0	45.14	5853942	CP027426.1
Yersinia ruckeri strain CSF007-82 genome assembly, chromosome: chromosome	Yersinia ruckeri	667	2678	0.93	0	43.1	3799036	LN681231.1
Yersinia ruckeri strain KMM821 chromosome, complete sequence	Yersinia ruckeri	667	2676	0.93	0	43.1	3773395	CP071802.1
Serratia proteamaculans strain 336X chromosome, complete genome	Serratia proteamaculans	667	4102	0.93	0	43.11	5593263	CP045913.1
Yersinia ruckeri strain Big Creek 74, complete genome	Yersinia ruckeri	667	3183	0.93	0	43.1	3699725	CP011078.1
Pluralibacter gergoviae strain FB2, complete genome	Pluralibacter gergoviae	663	2893	0.93	0	43.21	5489680	CP009450.1
Citrobacter sp. B72 chromosome, complete genome	Citrobacter sp. B72	663	2459	0.93	0	45.45	5030371	CP069801.1
Enterobacter cloacae complex sp. strain AR_0060 chromosome, complete genome	Enterobacter cloacae complex sp.	663	5698	0.93	0	45.77	5104736	CP026719.1
Serratia rubidaea strain FDAARGOS_926 chromosome, complete genome	Serratia rubidaea	663	2942	0.92	0	45.8	4995010	CP065640.1
Erwinia billingiae strain Eb661 complete chromosome	Erwinia billingiae Eb661	663	1987	0.93	0	44.78	5100167	FP236843.1
Pluralibacter gergoviae isolate MGYG-HGUT-02520 genome assembly, chromosome: 1	Pluralibacter gergoviae	663	2826	0.93	0	43.09	5408082	LR699009.1
Klebsiella oxytoca strain AR_0028 chromosome, complete genome	Klebsiella oxytoca	660	6278	0.99	0	44.35	5883411	CP026715.1
Enterobacter cancerogenus strain CR-Eb1 chromosome, complete genome	Enterobacter cancerogenus	659	6933	0.93	0	45.4	4796512	CP025225.1
Klebsiella pneumoniae strain K2044 chromosome, complete genome	Klebsiella pneumoniae	659	4042	0.93	0	45.63	5248519	CP026011.1
Klebsiella pneumoniae strain BA34918 chromosome, complete genome	Klebsiella pneumoniae	659	4043	0.93	0	45.63	5439838	CP036190.1
Klebsiella pneumoniae strain BA4656 chromosome, complete genome	Klebsiella pneumoniae	659	4013	0.93	0	45.63	5432984	CP035905.1
Klebsiella aerogenes strain NCTC9644 genome assembly, chromosome: 1	Klebsiella aerogenes	659	4042	0.93	0	45.63	5457304	LR134254.1
Klebsiella pneumoniae subsp. pneumoniae strain RJA166, complete genome	Klebsiella pneumoniae subsp. pneumoniae	659	4042	0.93	0	45.63	5348368	CP019047.1
Klebsiella pneumoniae strain ED23, complete genome	Klebsiella pneumoniae	659	4042	0.93	0	45.63	5374626	CP016814.1
Klebsiella pneumoniae subsp. pneumoniae 1084, complete genome	Klebsiella pneumoniae subsp. pneumoniae 1084	659	4042	0.93	0	45.63	5386705	CP003785.1
Klebsiella pneumoniae subsp. pneumoniae NTUH-K2044 DNA, complete genome	Klebsiella pneumoniae subsp. pneumoniae NTUH-K2044	659	4042	0.93	0	45.63	5248520	AP006725.1
Enterobacter cancerogenus strain MiY-F chromosome, complete genome	Enterobacter cancerogenus	659	6822	0.93	0	45.28	4893729	CP045769.1
Enterobacter cancerogenus strain UPC1 genome assembly, chromosome: UPC1	Enterobacter cancerogenus	658	6547	0.93	0	45.28	4813601	LR881936.1
Klebsiella pneumoniae strain A16KP0135 chromosome, complete genome	Klebsiella pneumoniae	656	4039	0.93	0	45.51	5382945	CP052562.1
Klebsiella pneumoniae subsp. pneumoniae strain KUH-KPNHVF1 chromosome, complete genome	Klebsiella pneumoniae subsp. pneumoniae	656	4039	0.93	0	45.51	5377974	CP047675.1
Klebsiella pneumoniae subsp. pneumoniae strain KUH-KPNHVL1 chromosome, complete genome	Klebsiella pneumoniae subsp. pneumoniae	656	4039	0.93	0	45.51	5382236	CP047677.1
Klebsiella pneumoniae strain ST23 chromosome, complete genome	Klebsiella pneumoniae	656	4039	0.93	0	45.51	5393085	CP037742.1
Klebsiella pneumoniae strain 11492 chromosome, complete genome	Klebsiella pneumoniae	656	3154	0.93	0	45.51	5252687	CP026021.1
Klebsiella pneumoniae subsp. pneumoniae strain R210-2 chromosome, complete genome	Klebsiella pneumoniae subsp. pneumoniae	656	4039	0.93	0	45.51	5464394	CP034082.1
Klebsiella pneumoniae strain AP8555 chromosome, complete genome	Klebsiella pneumoniae	656	4039	0.93	0	45.51	5463931	CP035383.1
Klebsiella pneumoniae subsp. pneumoniae strain SC-7 chromosome, complete genome	Klebsiella pneumoniae subsp. pneumoniae	656	4039	0.93	0	45.51	5379591	CP030269.1
Klebsiella pneumoniae strain KPHS1249 chromosome, complete genome	Klebsiella pneumoniae	656	4039	0.93	0	45.51	5458646	CP027189.1
Klebsiella pneumoniae strain LS355 chromosome	Klebsiella pneumoniae	656	4041	0.93	0	45.51	5343037	CP025641.1
Klebsiella pneumoniae strain LS357 chromosome	Klebsiella pneumoniae	656	4039	0.93	0	45.51	5434278	CP025639.1
Klebsiella pneumoniae strain HS102438	Klebsiella pneumoniae	656	4039	0.93	0	45.51	5534518	CP025633.1
Klebsiella pneumoniae strain KP7 chromosome	Klebsiella pneumoniae	656	4039	0.93	0	45.51	5405065	CP025088.1
Klebsiella pneumoniae strain KP6 chromosome	Klebsiella pneumoniae	656	4039	0.93	0	45.51	5324579	CP025087.1
Klebsiella pneumoniae strain SGH10 chromosome, complete genome	Klebsiella pneumoniae	656	4039	0.93	0	45.51	5485114	CP025080.1
Klebsiella pneumoniae strain P1428, complete genome	Klebsiella pneumoniae	656	4041	0.93	0	45.51	5633290	CP017994.1
Klebsiella pneumoniae strain ED2, complete genome	Klebsiella pneumoniae	656	4039	0.93	0	45.51	5412960	CP016813.1
Klebsiella pneumoniae subsp. pneumoniae strain RJF999, complete genome	Klebsiella pneumoniae subsp. pneumoniae	656	4039	0.93	0	45.51	5461919	CP014010.1
Klebsiella pneumoniae strain KPN236 chromosome, complete genome	Klebsiella pneumoniae	656	4039	0.93	0	45.51	5397482	CP072492.1
Klebsiella pneumoniae strain FDAARGOS_1312 chromosome, complete genome	Klebsiella pneumoniae	656	4039	0.93	0	45.51	5342001	CP069940.1
Klebsiella pneumoniae strain JX-CR-hvKP-6 chromosome, complete genome	Klebsiella pneumoniae	656	4039	0.93	0	45.51	5405395	CP064229.1
Klebsiella pneumoniae strain JX-CR-hvKP-12 chromosome, complete genome	Klebsiella pneumoniae	656	4039	0.93	0	45.51	5470352	CP064205.1
Klebsiella pneumoniae strain JX-CR-hvKP-5 chromosome, complete genome	Klebsiella pneumoniae	656	4039	0.93	0	45.51	5405388	CP064232.1
Klebsiella pneumoniae strain JX-CR-hvKP-11 chromosome, complete genome	Klebsiella pneumoniae	656	4038	0.93	0	45.51	5343244	CP064208.1
Klebsiella pneumoniae strain BS433-2 chromosome, complete genome	Klebsiella pneumoniae	656	4036	0.93	0	45.51	5467009	CP063890.1
Klebsiella pneumoniae strain M212-2 chromosome, complete genome	Klebsiella pneumoniae	656	4039	0.93	0	45.51	5419625	CP063908.1
Klebsiella pneumoniae isolate INF079-sc-2280008 genome assembly, chromosome: 1	Klebsiella pneumoniae	656	4039	0.93	0	45.51	5407002	LR890464.1
Klebsiella pneumoniae strain MAR14-456 chromosome, complete genome	Klebsiella pneumoniae	656	4038	0.93	0	45.51	5446456	CP063277.1
Pseudomonas chlororaphis subsp. aurantiaca strain B-162 chromosome	Pseudomonas chlororaphis subsp. aurantiaca	655	1429	0.92	0	44.46	7109866	CP050510.1
Pseudomonas chlororaphis subsp. aurantiaca strain DSM 19603 chromosome, complete genome	Pseudomonas chlororaphis subsp. aurantiaca	655	1429	0.92	0	44.46	7109779	CP027746.1
Pseudomonas chlororaphis subsp. piscium strain DSM 21509 chromosome, complete genome	Pseudomonas chlororaphis subsp. piscium	655	1845	0.92	0	44.46	7065155	CP027707.1
Pseudomonas chlororaphis strain DSM 21509 genome assembly, chromosome: I	Pseudomonas chlororaphis	655	1845	0.92	0	44.46	7065202	LT629761.1
Pseudomonas chlororaphis strain LMG 21630 genome assembly, chromosome: I	Pseudomonas chlororaphis	655	1429	0.92	0	44.46	7120591	LT629747.1
Pseudomonas chlororaphis strain PCLSL01 chromosome, complete genome	Pseudomonas chlororaphis	655	1438	0.92	0	44.46	6989222	CP054865.1
Pseudomonas sp. ADAK2 chromosome, complete genome	Pseudomonas sp. ADAK2	655	726	0.91	0	43.97	7105260	CP052862.1
Pseudomonas sp. ADAK7 chromosome, complete genome	Pseudomonas sp. ADAK7	655	726	0.91	0	43.97	7105297	CP052861.1
Erwinia billingiae strain TH88 chromosome, complete genome	Erwinia billingiae	655	2199	0.93	0	44.21	4824998	CP031695.1
Rahnella sp. ERMR1:05 chromosome, complete genome	Rahnella sp. ERMR1:05	652	1892	0.93	0	43.77	4643505	CP019062.1
Pseudomonas chlororaphis subsp. aurantiaca DNA, complete genome, strain: StFRB508	Pseudomonas chlororaphis subsp. aurantiaca	652	1444	0.92	0	44.65	6997933	AP014623.1
Yersinia aldovae 670-83, complete genome	Yersinia aldovae 670-83	650	3962	0.93	0	45.18	4471090	CP009781.1
Yersinia enterocolitica subsp. enterocolitica strain NCTC12982 genome assembly, chromosome: 1	Yersinia enterocolitica subsp. enterocolitica	650	2162	0.93	0	42.5	4558409	LR590469.1
Yersinia enterocolitica strain WA, complete genome	Yersinia enterocolitica	650	2162	0.93	0	42.5	4548749	CP009367.1
Citrobacter koseri strain FDAARGOS_287 chromosome, complete genome	Citrobacter koseri	649	6062	0.93	0	44.92	4925369	CP022073.2
Citrobacter koseri strain AR_0024 chromosome, complete genome	Citrobacter koseri	649	6062	0.93	0	44.92	4919580	CP026709.1
Citrobacter koseri strain FDAARGOS_393 chromosome, complete genome	Citrobacter koseri	649	6059	0.93	0	44.92	4875257	CP023527.1
Klebsiella sp. BDA134-6 chromosome, complete genome	Klebsiella sp. BDA134-6	647	6302	0.93	0	43.62	5912274	CP064784.1
Klebsiella michiganensis strain KNU07 chromosome, complete genome	Klebsiella michiganensis	646	7344	0.99	0	43.76	6067133	CP041515.1
Klebsiella michiganensis strain 4928STDY7387706 genome assembly, chromosome: 1	Klebsiella michiganensis	646	6120	0.93	0	43.76	6744573	LR607367.1
Yersinia entomophaga strain MH96 genome	Yersinia entomophaga	646	2363	0.99	0	43.35	4275406	CP010029.1
Citrobacter werkmanii strain FDAARGOS_616 chromosome, complete genome	Citrobacter werkmanii	646	3144	0.93	0	44.68	4932938	CP044101.1
Klebsiella michiganensis strain Kmfe267 chromosome, complete genome	Klebsiella michiganensis	646	7729	0.99	0	43.76	5924548	CP071393.1
Yersinia mollaretii ATCC 43969 chromosome, complete genome	Yersinia mollaretii ATCC 43969	645	3189	0.93	0	42.82	4603534	CP054043.1
Klebsiella michiganensis strain AR375 chromosome, complete genome	Klebsiella michiganensis	645	7211	0.99	0	43.76	5935069	CP029141.1
Klebsiella oxytoca strain RHBSTW-00493 chromosome, complete genome	Klebsiella oxytoca	645	7506	0.99	0	43.76	6210043	CP056453.1
Klebsiella oxytoca strain RHBSTW-00529 chromosome, complete genome	Klebsiella oxytoca	645	7211	0.99	0	43.76	5922729	CP056418.1
Pseudomonas migulae strain R1-9 chromosome, complete genome	Pseudomonas migulae	644	1124	0.93	0	43.81	5735926	CP043571.1

## Sheet: Newmexico_GCA_010371225_EDP9256
Description	Scientific Name	Max Score	Total Score	Query Cover	E value	Per. ident	Acc. Len	Accession
Salmonella enterica subsp. enterica strain NCTC7411 genome assembly, chromosome: 1	Salmonella enterica subsp. enterica	1712	6349	1	0	100	4600697	LR134143.1
Citrobacter portucalensis STN0717-72 DNA, complete genome	Citrobacter portucalensis	1597	3708	1	0	93.14	5094093	AP022513.1
Citrobacter portucalensis STN0717-36 DNA, complete genome	Citrobacter portucalensis	1597	3708	1	0	93.14	4981812	AP022494.1
Citrobacter portucalensis STW0522-30 DNA, complete genome	Citrobacter portucalensis	1597	3686	1	0	93.14	4988881	AP022399.1
Citrobacter portucalensis STW0522-27 DNA, complete genome	Citrobacter portucalensis	1597	3708	1	0	93.14	5040467	AP022394.1
Citrobacter freundii strain RHB12-C12 chromosome, complete genome	Citrobacter freundii	1595	3200	1	0	93.02	4889917	CP057867.1
Citrobacter freundii strain RHB16-C09 chromosome, complete genome	Citrobacter freundii	1595	3186	1	0	93.02	4936996	CP057746.1
Citrobacter freundii strain RHBSTW-00857 chromosome, complete genome	Citrobacter freundii	1595	3183	1	0	93.02	4920836	CP056293.1
Citrobacter freundii strain RHBSTW-00858 chromosome, complete genome	Citrobacter freundii	1595	3183	1	0	93.02	4920836	CP056289.1
Citrobacter freundii strain RHB16-C02 chromosome, complete genome	Citrobacter freundii	1595	3186	1	0	93.02	4938195	CP055702.1
Citrobacter portucalensis strain NCTC11104 genome assembly, chromosome: 1	Citrobacter portucalensis	1595	3186	1	0	93.02	4694654	LR134214.1
Citrobacter freundii strain RHB12-C18 chromosome, complete genome	Citrobacter freundii	1595	3186	1	0	93.02	4889497	CP057866.1
Citrobacter portucalensis STN0717-27 DNA, complete genome	Citrobacter portucalensis	1594	3704	1	0	93.02	4980066	AP022486.1
Citrobacter portucalensis STW0522-26 DNA, complete genome	Citrobacter portucalensis	1594	3704	1	0	93.02	5126826	AP022389.1
Citrobacter portucalensis strain FDAARGOS_738 chromosome, complete genome	Citrobacter portucalensis	1593	3750	1	0	92.9	4998495	CP046348.1
Citrobacter freundii strain Cfr-13 chromosome, complete genome	Citrobacter freundii	1593	3756	1	0	92.9	5050163	CP047773.1
Citrobacter portucalensis strain WCHCP085039 chromosome, complete genome	Citrobacter portucalensis	1592	3567	1	0	92.9	4813365	CP043009.1
Citrobacter freundii strain LDL3-3 chromosome, complete genome	Citrobacter freundii	1591	3745	1	0	92.9	4878270	CP047247.1
Citrobacter sp. S40-1-2 chromosome, complete genome	Citrobacter sp. S40-1-2	1590	4344	1	0	92.78	4948530	CP045840.1
Citrobacter sp. H12-3-2 chromosome, complete genome	Citrobacter sp. H12-3-2	1590	4344	1	0	92.78	4948530	CP045837.1
Citrobacter freundii strain RHB30-C03 chromosome, complete genome	Citrobacter freundii	1588	4352	1	0	92.66	5062205	CP057323.1
Citrobacter portucalensis strain FDAARGOS_617 chromosome, complete genome	Citrobacter portucalensis	1588	4341	1	0	92.66	4926736	CP044098.1
Citrobacter portucalensis IOMTU157 DNA, complete genome	Citrobacter portucalensis	1587	3741	1	0	92.66	4987090	AP022378.1
Citrobacter freundii strain RHB12-C05 chromosome, complete genome	Citrobacter freundii	1584	4314	1	0	92.54	4904767	CP057868.1
Citrobacter werkmanii isolate MGYG-HGUT-02535 genome assembly, chromosome: 1	Citrobacter werkmanii	1555	3381	1	0	89.77	4885099	LR699014.1
Citrobacter freundii strain RHB35-C18 chromosome, complete genome	Citrobacter freundii	1545	4514	1	0	89.53	5112878	CP057149.1
Citrobacter freundii strain RHB35-C22 chromosome, complete genome	Citrobacter freundii	1545	4514	1	0	89.53	5112880	CP057146.1
Citrobacter sp. 172116965 chromosome, complete genome	Citrobacter sp. 172116965	1531	3795	1	0	90.25	5163174	CP046673.1
Citrobacter sp. RHBSTW-01013 chromosome, complete genome	Citrobacter sp. RHBSTW-01013	1529	3398	1	0	90.13	5217381	CP056185.1
Citrobacter sp. RHBSTW-00696 chromosome, complete genome	Citrobacter sp. RHBSTW-00696	1529	3398	1	0	90.13	5331005	CP056341.1
Citrobacter sp. RHB35-C21 chromosome, complete genome	Citrobacter sp. RHB35-C21	1529	3757	1	0	90.01	5152141	CP057147.1
Citrobacter sp. RHB36-C18 chromosome, complete genome	Citrobacter sp. RHB36-C18	1528	4731	1	0	90.01	4843970	CP057125.1
Citrobacter braakii strain FDAARGOS_290 chromosome, complete genome	Citrobacter braakii	1527	3424	1	0	90.01	4834774	CP022049.2
Citrobacter freundii complex sp. CFNIH3 chromosome, complete genome	Citrobacter freundii complex sp. CFNIH3	1527	3580	1	0	90.01	5334524	CP026235.1
Citrobacter sp. RHBSTW-00017 chromosome, complete genome	Citrobacter sp. RHBSTW-00017	1527	3192	1	0	90.01	5052482	CP056899.1
Citrobacter sp. RHBSTW-00021 chromosome, complete genome	Citrobacter sp. RHBSTW-00021	1527	3192	1	0	90.01	5099714	CP056896.1
Citrobacter sp. RHBSTW-00053 chromosome, complete genome	Citrobacter sp. RHBSTW-00053	1527	3195	1	0	90.01	5167268	CP056888.1
Citrobacter sp. RHBSTW-00137 chromosome, complete genome	Citrobacter sp. RHBSTW-00137	1527	3192	1	0	90.01	5138391	CP056822.1
Citrobacter sp. RHBSTW-01044 chromosome, complete genome	Citrobacter sp. RHBSTW-01044	1527	3422	1	0	89.89	4946286	CP056180.1
Citrobacter sp. RHBSTW-00628 chromosome, complete genome	Citrobacter sp. RHBSTW-00628	1527	3192	1	0	90.01	5041930	CP056381.1
Citrobacter sp. RHBSTW-00667 chromosome, complete genome	Citrobacter sp. RHBSTW-00667	1527	3192	1	0	90.01	5054623	CP056361.1
Citrobacter sp. RHBSTW-00424 chromosome, complete genome	Citrobacter sp. RHBSTW-00424	1527	2762	1	0	90.01	5365582	CP056546.1
Citrobacter sp. RHBSTW-00678 chromosome, complete genome	Citrobacter sp. RHBSTW-00678	1527	3195	1	0	90.01	5178534	CP056350.1
Citrobacter sp. RHBSTW-00903 chromosome, complete genome	Citrobacter sp. RHBSTW-00903	1527	2762	1	0	90.01	5310160	CP056251.1
Citrobacter sp. RHBSTW-00976 chromosome, complete genome	Citrobacter sp. RHBSTW-00976	1527	3192	1	0	90.01	5082224	CP056219.1
Citrobacter sp. RHBSTW-00986 chromosome, complete genome	Citrobacter sp. RHBSTW-00986	1524	4485	1	0	89.89	4941540	CP056200.1
Citrobacter sp. RHBSTW-00881 chromosome, complete genome	Citrobacter sp. RHBSTW-00881	1524	4732	1	0	89.65	5224399	CP056269.1
Citrobacter sp. RHBSTW-00848 chromosome	Citrobacter sp. RHBSTW-00848	1521	4783	1	0	89.65	5087483	CP055910.1
Citrobacter sp. RHBSTW-00107 chromosome, complete genome	Citrobacter sp. RHBSTW-00107	1521	4783	1	0	89.65	5087383	CP056861.1
Citrobacter sp. RHBSTW-00446 chromosome, complete genome	Citrobacter sp. RHBSTW-00446	1521	4783	1	0	89.65	5162943	CP056508.1
Citrobacter sp. RHBSTW-00821 chromosome, complete genome	Citrobacter sp. RHBSTW-00821	1521	4783	1	0	89.65	5161365	CP056321.1
Citrobacter sp. RHBSTW-00859 chromosome, complete genome	Citrobacter sp. RHBSTW-00859	1521	4783	1	0	89.65	5163773	CP056284.1
Citrobacter sp. FDAARGOS_156 strain FDAARGOS_155 chromosome, complete genome	Citrobacter sp. FDAARGOS_156	1459	2712	1	0	83.87	4727498	CP014030.2
Citrobacter portucalensis strain P10159, complete genome	Citrobacter portucalensis	1382	4363	1	0	92.59	5080321	CP012554.1
Klebsiella huaxiensis strain WCHKl090001 chromosome, complete genome	Klebsiella huaxiensis	1273	10525	1	0	72.95	6183608	CP036175.1
Klebsiella oxytoca strain FDAARGOS_1333 chromosome, complete genome	Klebsiella oxytoca	1265	9794	0.99	0	74.25	5821257	CP070020.1
Klebsiella oxytoca strain FDAARGOS_1334 chromosome, complete genome	Klebsiella oxytoca	1256	8855	0.99	0	72.95	5860928	CP069911.1
Klebsiella oxytoca strain FDAARGOS_500 chromosome, complete genome	Klebsiella oxytoca	1253	9825	0.99	0	74.16	5864574	CP033844.1
Klebsiella oxytoca strain IR5392 chromosome, complete genome	Klebsiella oxytoca	1253	9949	0.99	0	74.03	5913545	CP064108.1
Klebsiella oxytoca strain FDAARGOS_1331 chromosome, complete genome	Klebsiella oxytoca	1253	9830	0.99	0	74.16	5997182	CP070144.1
Klebsiella oxytoca strain FDAARGOS_1332 chromosome, complete genome	Klebsiella oxytoca	1253	9830	0.99	0	74.16	5830739	CP069943.1
Klebsiella oxytoca isolate MSB1_10D-sc-2280340 genome assembly, chromosome: 1	Klebsiella oxytoca	1253	9944	0.99	0	74.03	5812602	LR890312.1
Klebsiella oxytoca strain NCTC13727 genome assembly, chromosome: 1	Klebsiella oxytoca	1253	10194	0.99	0	74.16	5857964	LR134333.1
Klebsiella oxytoca strain AR380 chromosome, complete genome	Klebsiella oxytoca	1251	9679	0.99	0	73.78	5925399	CP029128.1
Klebsiella oxytoca strain FDAARGOS_335 chromosome, complete genome	Klebsiella oxytoca	1251	9595	0.99	0	74.03	5853942	CP027426.1
Klebsiella oxytoca strain RHB30-C02 chromosome, complete genome	Klebsiella oxytoca	1251	9705	0.99	0	73.91	6051148	CP057330.1
Klebsiella oxytoca strain RHBSTW-00373 chromosome, complete genome	Klebsiella oxytoca	1251	10185	0.99	0	73.91	6091081	CP056567.1
Klebsiella oxytoca strain 4928STDY7071151 genome assembly, chromosome: 1	Klebsiella oxytoca	1250	9356	0.99	0	73.91	6835957	LR607350.1
Klebsiella oxytoca strain NCTC11356 genome assembly, chromosome: 1	Klebsiella oxytoca	1250	9604	0.99	0	73.91	5856891	LR133932.1
Klebsiella oxytoca strain NCTC11355 genome assembly, chromosome: 1	Klebsiella oxytoca	1250	9316	0.99	0	73.91	5859982	LS483483.1
Klebsiella oxytoca strain CAV1015, complete genome	Klebsiella oxytoca	1249	9229	0.99	0	73.91	6155924	CP017928.1
Klebsiella oxytoca strain CAV1335, complete genome	Klebsiella oxytoca	1249	9227	0.99	0	73.91	6229565	CP011618.1
Klebsiella oxytoca strain CAV1099, complete genome	Klebsiella oxytoca	1249	9229	0.99	0	73.91	6217725	CP011597.1
Enterobacteriaceae bacterium strain FGI 57, complete genome	Enterobacteriaceae bacterium strain FGI 57	1248	5612	0.99	0	72.63	4762179	CP003938.1
Citrobacter sp. RHB21-C01 chromosome, complete genome	Citrobacter sp. RHB21-C01	1173	6428	0.99	0	66.23	4652001	CP057620.1
Citrobacter sp. RHB21-C05 chromosome, complete genome	Citrobacter sp. RHB21-C05	1173	6428	0.99	0	66.23	4652007	CP057611.1
Salmonella enterica subsp. salamae serovar 48:z81:z39 strain 2015K-0023 chromosome, complete genome	Salmonella enterica subsp. salamae serovar 48:z81:z39	1159	3814	0.99	0	67.24	4929329	CP053322.1
Salmonella enterica strain 08-0466 chromosome, complete genome	Salmonella enterica	1156	3812	0.99	0	67.36	4925620	CP053411.1
Salmonella enterica subsp. salamae serovar 60:z10:z39 strain 2011K-1889 chromosome, complete genome	Salmonella enterica subsp. salamae serovar 60:z10:z39	1153	3807	0.99	0	66.99	4907485	CP053330.1
Citrobacter freundii strain RHBSTW-00355 chromosome, complete genome	Citrobacter freundii	1084	3106	1	0	89.43	5031645	CP056586.1
Citrobacter freundii strain RHBSTW-00269 chromosome, complete genome	Citrobacter freundii	1084	3109	1	0	89.43	5026008	CP055543.1
Salmonella enterica subsp. salamae strain NCTC8273 genome assembly, chromosome: 1	Salmonella enterica subsp. salamae	1074	6003	0.99	0	61.1	4952084	LR134154.1
Salmonella enterica subsp. salamae serovar Greenside strain NCTC9936 genome assembly, chromosome: 1	Salmonella enterica subsp. salamae serovar Greenside	1071	4866	1	0	60.98	4732250	LS483475.1
Salmonella enterica strain NCTC10436 genome assembly, chromosome: 1	Salmonella enterica	1069	4476	0.99	0	60.98	4787620	LS483428.1
Salmonella enterica subsp. salamae strain NCTC5773 genome assembly, chromosome: 1	Salmonella enterica subsp. salamae	1068	4585	1	0	62.02	4724014	LR134141.1
Shigella sonnei strain AR-0422 chromosome	Shigella sonnei	1048	3899	0.99	0	61.9	5039992	CP044191.1
Shigella sonnei strain AR-0426 chromosome, complete genome	Shigella sonnei	1048	3929	0.99	0	61.9	4962700	CP044151.1
Shigella sonnei strain KCCM 41282 chromosome, complete genome	Shigella sonnei	1048	4457	0.99	0	61.9	4926411	CP041511.1
Shigella sonnei strain AR_0030 chromosome, complete genome	Shigella sonnei	1048	3928	0.99	0	61.9	5032769	CP032523.1
Shigella sonnei strain 4303 chromosome	Shigella sonnei	1048	3884	0.99	0	61.9	4544278	CP029794.1
Shigella sonnei strain ATCC 29930 chromosome, complete genome	Shigella sonnei	1048	4468	0.99	0	61.9	4975028	CP026802.1
Shigella sonnei 53G main chromosome, complete genome	Shigella sonnei 53G	1048	4540	0.99	0	61.9	4988504	HE616528.1
Shigella sonnei strain 6207 chromosome, complete genome	Shigella sonnei	1048	4539	0.99	0	61.9	4884829	CP061367.1
Shigella sonnei strain UKMCC_1015 chromosome, complete genome	Shigella sonnei	1048	4540	0.99	0	61.9	4926443	CP060117.1
Shigella sonnei strain 506 chromosome, complete genome	Shigella sonnei	1047	3672	0.99	0	61.9	4818418	CP053751.1
Shigella sonnei strain 19.0822.3296 chromosome	Shigella sonnei	1047	3685	0.99	0	61.9	4805418	CP049183.1
Shigella sonnei strain 509.1022 chromosome	Shigella sonnei	1047	3685	0.99	0	61.9	4805374	CP049181.1
Shigella sonnei strain L4094 chromosome, complete genome	Shigella sonnei	1047	3686	0.99	0	61.9	4883250	CP049179.1
Shigella sonnei strain 1205.3131 chromosome, complete genome	Shigella sonnei	1047	3686	0.99	0	61.9	4881332	CP049177.1
Shigella sonnei strain 7111.69 chromosome, complete genome	Shigella sonnei	1047	3686	0.99	0	61.9	4854090	CP049175.1

## Sheet: Richmond_010921605_EEA9092012
Description	Scientific Name	Max Score	Total Score	Query Cover	E value	Per. ident	Acc. Len	Accession
Serratia rubidaea strain NCTC9419 genome assembly, chromosome: 1	Serratia rubidaea	639	2388	0.99	0	42.59	5172175	LR134155.1
Serratia rubidaea strain FDAARGOS_926 chromosome, complete genome	Serratia rubidaea	631	2750	0.99	0	42.47	4995010	CP065640.1
Serratia proteamaculans strain 336X chromosome, complete genome	Serratia proteamaculans	606	3693	0.98	0	40.64	5593263	CP045913.1
Enterobacter cancerogenus strain CR-Eb1 chromosome, complete genome	Enterobacter cancerogenus	604	6253	1	0	40.95	4796512	CP025225.1
Klebsiella michiganensis strain KNU07 chromosome, complete genome	Klebsiella michiganensis	602	6536	1	0	40.28	6067133	CP041515.1
Klebsiella michiganensis strain 4928STDY7387706 genome assembly, chromosome: 1	Klebsiella michiganensis	602	5473	1	0	40.28	6744573	LR607367.1
Klebsiella michiganensis strain Biosolid 27 chromosome, complete genome	Klebsiella michiganensis	601	7196	1	0	40.12	5891206	CP054159.1
Klebsiella michiganensis strain 4928STDY7071171 genome assembly, chromosome: 1	Klebsiella michiganensis	601	6689	1	0	40.12	6484331	LR607351.1
Klebsiella oxytoca strain KONIH2 chromosome, complete genome	Klebsiella oxytoca	601	6236	1	0	40.12	6190364	CP026285.1
Klebsiella oxytoca strain CAV1374, complete genome	Klebsiella oxytoca	601	7672	1	0	40.12	6257473	CP011636.1
Klebsiella michiganensis strain LDS17 chromosome, complete genome	Klebsiella michiganensis	601	7010	1	0	40.12	5791694	CP065338.1
Klebsiella michiganensis strain Kmfe267 chromosome, complete genome	Klebsiella michiganensis	600	6927	1	0	40.28	5924548	CP071393.1
Enterobacter cancerogenus strain MiY-F chromosome, complete genome	Enterobacter cancerogenus	600	6159	1	0	40.59	4893729	CP045769.1
Klebsiella michiganensis strain FDAARGOS_647 chromosome, complete genome	Klebsiella michiganensis	600	6693	1	0	40.12	6114383	CP044109.1
Klebsiella michiganensis strain AR375 chromosome, complete genome	Klebsiella michiganensis	600	6455	1	0	40.12	5935069	CP029141.1
Escherichia coli strain 2012C-4502 chromosome, complete genome	Escherichia coli	600	3342	0.99	0	41.07	4892666	CP027440.1
Klebsiella oxytoca strain AR_0147, complete genome	Klebsiella oxytoca	600	7155	1	0	40.12	6350620	CP020358.1
Enterobacter cloacae complex sp. strain AR_0060 chromosome, complete genome	Enterobacter cloacae complex sp.	600	5309	0.99	0	41.24	5104736	CP026719.1
Klebsiella oxytoca strain RHBSTW-00529 chromosome, complete genome	Klebsiella oxytoca	600	6455	1	0	40.12	5922729	CP056418.1
Klebsiella oxytoca strain RHBSTW-00493 chromosome, complete genome	Klebsiella oxytoca	599	6778	1	0	40.28	6210043	CP056453.1
Klebsiella michiganensis strain RHB20-C02 chromosome, complete genome	Klebsiella michiganensis	599	6589	1	0	40.12	6015151	CP058212.1
Escherichia coli strain C11, complete genome	Escherichia coli	599	5824	0.99	0	40.75	5414571	CP010133.1
Escherichia coli strain C10, complete genome	Escherichia coli	599	5125	0.99	0	40.75	5021692	CP010132.1
Enterobacter cancerogenus strain UPC1 genome assembly, chromosome: UPC1	Enterobacter cancerogenus	599	5944	1	0	40.71	4813601	LR881936.1
Salmonella enterica strain 94-0093 chromosome, complete genome	Salmonella enterica	598	3418	0.99	0	41.5	4672196	CP053581.1
Yersinia ruckeri strain YRB, complete genome	Yersinia ruckeri	598	1940	0.99	0	41.52	3605216	CP009539.1
Serratia marcescens strain SCH909 chromosome, complete genome	Serratia marcescens	596	2774	1	0	41.03	5315598	CP063238.1
Klebsiella aerogenes isolate MINF_10B-sc-2280448 genome assembly, chromosome: 1	Klebsiella aerogenes	594	3648	0.98	0	41.48	5118036	LR890184.1
Salmonella enterica subsp. enterica strain NCTC8267 genome assembly, chromosome: 1	Salmonella enterica subsp. enterica	593	4017	1	0	41.48	4874828	LR134153.1
Escherichia coli O152:H23 strain Res13-Lact-ER01-35 chromosome, complete genome	Escherichia coli O152:H23	593	4679	1	0	40.51	4817187	CP062901.1
Klebsiella variicola strain LEMB11 chromosome, complete genome	Klebsiella variicola	592	3684	0.99	0	41.61	5536651	CP045783.1
Klebsiella michiganensis strain RHBSTW-00676 chromosome	Klebsiella michiganensis	592	6105	1	0	41.43	5841500	CP055985.1
Citrobacter freundii strain RHBSTW-00965 chromosome, complete genome	Citrobacter freundii	591	3256	0.99	0	41.48	5167828	CP056232.1
Klebsiella michiganensis strain RHBSTW-00167 chromosome, complete genome	Klebsiella michiganensis	591	6996	1	0	41.63	6041083	CP058118.1
Klebsiella michiganensis strain RHBSTW-00409 chromosome, complete genome	Klebsiella michiganensis	590	6164	1	0	41.5	5993220	CP055325.1
Yersinia ruckeri strain NHV_3758 chromosome, complete genome	Yersinia ruckeri	589	2652	1	0	41.01	3766700	CP023184.1
Klebsiella michiganensis strain RC10, complete genome	Klebsiella michiganensis	589	1964	0.99	0	41.91	5107633	CP011077.1
Pseudomonas chlororaphis strain TAMOak81 chromosome, complete genome	Pseudomonas chlororaphis	589	1597	0.99	1e-180	40.21	6711360	CP027713.1
Yersinia ruckeri strain KMM821 chromosome, complete sequence	Yersinia ruckeri	589	2213	1	1e-180	41.01	3773395	CP071802.1
Yersinia ruckeri strain CSF007-82 genome assembly, chromosome: chromosome	Yersinia ruckeri	589	2214	1	1e-180	41.01	3799036	LN681231.1
Yersinia ruckeri strain Big Creek 74, complete genome	Yersinia ruckeri	588	2649	1	3e-180	41.01	3699725	CP011078.1
Klebsiella pneumoniae strain Kp8701 chromosome, complete genome	Klebsiella pneumoniae	588	3396	0.98	3e-180	40.95	5337408	CP049604.1
Yersinia ruckeri strain SC09 chromosome, complete genome	Yersinia ruckeri	588	2533	1	3e-180	40.89	3799871	CP025800.1
Yersinia ruckeri strain QMA0440 isolate 14/0165-5k, complete genome	Yersinia ruckeri	588	2649	1	3e-180	40.89	3856634	CP017236.1
Citrobacter werkmanii strain UMH18 chromosome, complete genome	Citrobacter werkmanii	588	3293	0.99	4e-180	41.29	5062051	CP024675.1
Citrobacter koseri strain FDAARGOS_393 chromosome, complete genome	Citrobacter koseri	588	5523	1	4e-180	42.01	4875257	CP023527.1
Citrobacter koseri strain AR_0024 chromosome, complete genome	Citrobacter koseri	588	5523	1	4e-180	42.01	4919580	CP026709.1
Citrobacter koseri strain FDAARGOS_287 chromosome, complete genome	Citrobacter koseri	588	5523	1	4e-180	42.01	4925369	CP022073.2
Klebsiella michiganensis strain X2-1 chromosome, complete genome	Klebsiella michiganensis	587	6105	1	1e-179	41	5845628	CP051427.1
Pseudomonas chlororaphis subsp. aurantiaca DNA, complete genome, strain: StFRB508	Pseudomonas chlororaphis subsp. aurantiaca	586	1276	0.99	1e-179	40.09	6997933	AP014623.1
Citrobacter werkmanii strain FDAARGOS_616 chromosome, complete genome	Citrobacter werkmanii	583	2827	0.99	2e-178	40.97	4932938	CP044101.1
Klebsiella oxytoca strain AR_0028 chromosome, complete genome	Klebsiella oxytoca	582	5466	1	3e-178	40.32	5883411	CP026715.1
Citrobacter freundii strain L75 chromosome, complete genome	Citrobacter freundii	582	3989	1	3e-178	40.95	5125834	CP047307.1
Citrobacter freundii strain RHBSTW-00135 chromosome, complete genome	Citrobacter freundii	582	3985	1	3e-178	40.95	5136614	CP056827.1
Klebsiella pneumoniae strain K2044 chromosome, complete genome	Klebsiella pneumoniae	582	3744	0.98	4e-178	40.93	5248519	CP026011.1
Klebsiella pneumoniae subsp. pneumoniae NTUH-K2044 DNA, complete genome	Klebsiella pneumoniae subsp. pneumoniae NTUH-K2044	582	3744	0.98	4e-178	40.93	5248520	AP006725.1
Klebsiella pneumoniae subsp. pneumoniae strain RJA166, complete genome	Klebsiella pneumoniae subsp. pneumoniae	582	3744	0.98	4e-178	40.93	5348368	CP019047.1
Klebsiella pneumoniae strain ED23, complete genome	Klebsiella pneumoniae	582	3744	0.98	4e-178	40.93	5374626	CP016814.1
Klebsiella pneumoniae subsp. pneumoniae 1084, complete genome	Klebsiella pneumoniae subsp. pneumoniae 1084	582	3744	0.98	4e-178	40.93	5386705	CP003785.1
Klebsiella pneumoniae strain BA4656 chromosome, complete genome	Klebsiella pneumoniae	582	3727	0.98	4e-178	40.93	5432984	CP035905.1
Klebsiella pneumoniae strain BA34918 chromosome, complete genome	Klebsiella pneumoniae	582	3744	0.98	4e-178	40.93	5439838	CP036190.1
Klebsiella aerogenes strain NCTC9644 genome assembly, chromosome: 1	Klebsiella aerogenes	582	3744	0.98	4e-178	40.93	5457304	LR134254.1
Klebsiella oxytoca strain FDAARGOS_335 chromosome, complete genome	Klebsiella oxytoca	582	7323	0.99	5e-178	40.82	5853942	CP027426.1
Ewingella americana strain B6-1 plasmid pB61b, complete sequence	Ewingella americana	581	581	0.97	8e-178	40.6	105333	CP048245.1
Enterobacter cloacae complex sp. ECNIH7, complete genome	Enterobacter cloacae complex sp. ECNIH7	581	2371	0.99	1e-177	41.43	5144572	CP017990.1
Klebsiella michiganensis strain RHBSTW-00909 chromosome, complete genome	Klebsiella michiganensis	581	6727	1	1e-177	41.19	5850397	CP056136.1
Kosakonia sp. CCTCC M2018092 chromosome, complete genome	Kosakonia sp. CCTCC M2018092	580	1008	0.98	1e-177	40.54	4789478	CP034225.1
Enterobacter hormaechei strain NCTC11571 genome assembly, chromosome: 1	Enterobacter hormaechei	580	5375	1	2e-177	41.21	4552052	LR134164.1
Salmonella bongori N268-08, complete genome	Salmonella bongori N268-08	580	3411	1	2e-177	41.56	4683551	CP006608.1
Salmonella bongori serovar 48:z81:- strain 08-0158 chromosome, complete genome	Salmonella bongori serovar 48:z81:-	580	3408	1	2e-177	41.56	4495420	CP053336.1
Pseudomonas chlororaphis subsp. piscium strain DSM 21509 chromosome, complete genome	Pseudomonas chlororaphis subsp. piscium	579	1708	0.99	4e-177	39.88	7065155	CP027707.1
Pseudomonas chlororaphis strain DSM 21509 genome assembly, chromosome: I	Pseudomonas chlororaphis	579	1708	0.99	4e-177	39.88	7065202	LT629761.1
Klebsiella pneumoniae strain KP7 chromosome	Klebsiella pneumoniae	579	3740	0.98	5e-177	40.8	5405065	CP025088.1
Klebsiella pneumoniae strain JX-CR-hvKP-5 chromosome, complete genome	Klebsiella pneumoniae	579	3740	0.98	5e-177	40.8	5405388	CP064232.1
Klebsiella pneumoniae strain JX-CR-hvKP-6 chromosome, complete genome	Klebsiella pneumoniae	579	3740	0.98	5e-177	40.8	5405395	CP064229.1
Klebsiella pneumoniae isolate INF079-sc-2280008 genome assembly, chromosome: 1	Klebsiella pneumoniae	579	3740	0.98	5e-177	40.8	5407002	LR890464.1
Klebsiella pneumoniae strain ED2, complete genome	Klebsiella pneumoniae	579	3740	0.98	5e-177	40.8	5412960	CP016813.1
Klebsiella pneumoniae strain M212-2 chromosome, complete genome	Klebsiella pneumoniae	579	3740	0.98	5e-177	40.8	5419625	CP063908.1
Klebsiella pneumoniae strain LS357 chromosome	Klebsiella pneumoniae	579	3740	0.98	5e-177	40.8	5434278	CP025639.1
Klebsiella pneumoniae strain MAR14-456 chromosome, complete genome	Klebsiella pneumoniae	579	3740	0.98	5e-177	40.8	5446456	CP063277.1
Klebsiella pneumoniae strain KPHS1249 chromosome, complete genome	Klebsiella pneumoniae	579	3740	0.98	5e-177	40.8	5458646	CP027189.1
Klebsiella pneumoniae subsp. pneumoniae strain RJF999, complete genome	Klebsiella pneumoniae subsp. pneumoniae	579	3740	0.98	5e-177	40.8	5461919	CP014010.1
Klebsiella pneumoniae strain AP8555 chromosome, complete genome	Klebsiella pneumoniae	579	3740	0.98	5e-177	40.8	5463931	CP035383.1
Klebsiella pneumoniae subsp. pneumoniae strain R210-2 chromosome, complete genome	Klebsiella pneumoniae subsp. pneumoniae	579	3740	0.98	5e-177	40.8	5464394	CP034082.1
Klebsiella pneumoniae strain BS433-2 chromosome, complete genome	Klebsiella pneumoniae	579	3738	0.98	5e-177	40.8	5467009	CP063890.1
Klebsiella pneumoniae strain JX-CR-hvKP-12 chromosome, complete genome	Klebsiella pneumoniae	579	3740	0.98	5e-177	40.8	5470352	CP064205.1
Klebsiella pneumoniae strain SGH10 chromosome, complete genome	Klebsiella pneumoniae	579	3741	0.98	5e-177	40.8	5485114	CP025080.1
Klebsiella pneumoniae strain HS102438	Klebsiella pneumoniae	579	3740	0.98	5e-177	40.8	5534518	CP025633.1
Klebsiella pneumoniae strain P1428, complete genome	Klebsiella pneumoniae	579	3740	0.98	5e-177	40.8	5633290	CP017994.1
Citrobacter sp. B72 chromosome, complete genome	Citrobacter sp. B72	579	2199	0.99	5e-177	40.65	5030371	CP069801.1
Enterobacter hormaechei strain 4928STDY7071160 genome assembly, chromosome: 1	Enterobacter hormaechei	578	5448	1	6e-177	41.56	5598694	LR607347.1
Klebsiella michiganensis strain 4928STDY7071292 genome assembly, chromosome: 1	Klebsiella michiganensis	578	6003	1	7e-177	41.31	6017355	LR607327.1
Yersinia enterocolitica strain WA, complete genome	Yersinia enterocolitica	578	2014	1	1e-176	42.05	4548749	CP009367.1
Yersinia enterocolitica subsp. enterocolitica strain NCTC12982 genome assembly, chromosome: 1	Yersinia enterocolitica subsp. enterocolitica	578	2014	1	1e-176	42.05	4558409	LR590469.1
Pseudomonas chlororaphis strain PCLSL01 chromosome, complete genome	Pseudomonas chlororaphis	577	1335	0.99	2e-176	39.77	6989222	CP054865.1
Pseudomonas chlororaphis subsp. aurantiaca strain DSM 19603 chromosome, complete genome	Pseudomonas chlororaphis subsp. aurantiaca	577	1318	1	2e-176	39.77	7109779	CP027746.1
Pseudomonas chlororaphis subsp. aurantiaca strain B-162 chromosome	Pseudomonas chlororaphis subsp. aurantiaca	577	1318	1	2e-176	39.77	7109866	CP050510.1
Pseudomonas chlororaphis strain LMG 21630 genome assembly, chromosome: I	Pseudomonas chlororaphis	577	1318	1	2e-176	39.77	7120591	LT629747.1
Yersinia mollaretii ATCC 43969 chromosome, complete genome	Yersinia mollaretii ATCC 43969	575	2946	0.99	1e-175	40.53	4603534	CP054043.1
Yersinia enterocolitica subsp. enterocolitica 8081 complete genome	Yersinia enterocolitica subsp. enterocolitica 8081	573	2009	1	3e-175	42.46	4615899	AM286415.1

[truncated: 3 more sheets: Schwarzengrund_008515115_ECU543, Stanleyville_GCA_005959525_EAX3, Wandsworth_GCA_007747435_ECH873]
