# Supplementary material for: The Number and Type of Chaperone-Usher Fimbriae Reflect Phylogenetic Clade Rather than Host Range in Salmonella
Source: mSystems. 2022 Apr 25;7(3):e00115-22. doi: 10.1128/msystems.00115-22 (PMC9238391; doi:10.1128/msystems.00115-22)
Supplement: DATA SET S3 [file msystems.00115-22-s0008.xlsx]

## Sheet: Subsp. enterica isolates
Genomes	Protein	Most likely ID	Family	Notes
Inverness_GCA_007177095	Inverness_GCA_007177095_EBV5750280.1	BcfC	Gamma 1
Aqua_GCA_007378915	Aqua_GCA_007378915_ECA3790522.1	BcfC	Gamma 1
Amoutive_GCA_011437155	Amoutive_GCA_011437155_EEJ7132735.1	BcfC	Gamma 1
Newport_GCA_007818265	Newport_GCA_007818265_ECJ3622781.1	BcfC	Gamma 1
Livingstone_GCA_009999465	Livingstone_GCA_009999465_EDN4506654.1	BcfC	Gamma 1
Mbandaka_GCA_006759365	Mbandaka_GCA_006759365_EBN1041145.1	BcfC	Gamma 1
Nchanga_GCA_007186895	Nchanga_GCA_007186895_EBV7759094.1	BcfC	Gamma 1
Alachua_GCA_006933515	Alachua_GCA_006933515_EBQ9855195.1	BcfC	Gamma 1
Ouakam_GCA_010700005	Ouakam_GCA_010700005_EDW1715945.1	BcfC	Gamma 1
Montevideo_GCA_008809635	Montevideo_GCA_008809635_ECZ5458565.1	BcfC	Gamma 1
Idikan_GCA_006572565	Idikan_GCA_006572565_EBI7843129.1	BcfC	Gamma 1
Ago_GCA_007400925	Ago_GCA_007400925_ECA8939792.1	BcfC	Gamma 1
Senftenberg_GCA_008113645	Senftenberg_GCA_008113645_ECO0813596.1	BcfC	Gamma 1
Livingstone_GCA_010441435	Livingstone_GCA_010441435_EDR3348260.1	BcfC	Gamma 1
Derby_GCA_010895875	Derby_GCA_010895875_EEA4525048.1	BcfC	Gamma 1
Bere_GCA_005505735	Bere_GCA_005505735_EAO4363127.1	BcfC	Gamma 1
Anecho_GCA_006981285	Anecho_GCA_006981285_EBR9239269.1	BcfC	Gamma 1
Hato_GCA_010461405	Hato_GCA_010461405_EDR7439583.1	BcfC	Gamma 1
Bovismorbificans_GCA_006697905	Bovismorbificans_GCA_006697905_EBL7078384.1	BcfC	Gamma 1
Mgulani_GCA_007752515	Mgulani_GCA_007752515_ECH9866800.1	BcfC	Gamma 1
Hull_GCA_007911325	Hull_GCA_007911325_ECK9663719.1	BcfC	Gamma 1
Kisangani_GCA_010285105	Kisangani_GCA_010285105_HAE1104149.1	BcfC	Gamma 1
Heidelberg_GCA_007742375	Heidelberg_GCA_007742375_ECH7767931.1	BcfC	Gamma 1
Herston_GCA_007303935	Herston_GCA_007303935_EBY7391327.1	BcfC	Gamma 1
Albany_GCA_008521105	Albany_GCA_008521105_ECU6860615.1	BcfC	Gamma 1
Tallahassee_GCA_007547795	Tallahassee_GCA_007547795_ECE0151032.1	BcfC	Gamma 1
Holcomb_GCA_010002305	Holcomb_GCA_010002305_EDN5099803.1	BcfC	Gamma 1
Kottbus_GCA_010972075	Kottbus_GCA_010972075_EEC0645317.1	BcfC	Gamma 1
Hvittingfoss_GCA_010972175	Hvittingfoss_GCA_010972175_EEC0672930.1	BcfC	Gamma 1
Menston_GCA_008463885	Menston_GCA_008463885_ECT4041490.1	BcfC	Gamma 1
Hartford_GCA_011082525	Hartford_GCA_011082525_EED4012150.1	BcfC	Gamma 1
Brunei_GCA_006934895	Brunei_GCA_006934895_EBQ9921575.1	BcfC	Gamma 1
Aberdeen_GCA_003871475	Aberdeen_GCA_003871475_MIK37501.1	BcfC	Gamma 1
Lille_GCA_006933395	Lille_GCA_006933395_EBQ9732602.1	BcfC	Gamma 1
Stanleyville_GCA_005959525	Stanleyville_GCA_005959525_EAX3637893.1	BcfC	Gamma 1
Amager_GCA_010529555	Amager_GCA_010529555_EDT1366228.1	BcfC	Gamma 1
Infantis_GCA_009122245	Infantis_GCA_009122245_EDF6724182.1	BcfC	Gamma 1
Tennessee_GCA_011083205	Tennessee_GCA_011083205_EED4208822.1	BcfC	Gamma 1
Goldcoast_GCA_009256205	Goldcoast_GCA_009256205_HAA0975672.1	BcfC	Gamma 1
Stanley_GCA_008482785	Stanley_GCA_008482785_ECT8176840.1	BcfC	Gamma 1
Irumu_GCA_006932535	Irumu_GCA_006932535_EBQ9230696.1	BcfC	Gamma 1
Lattenkamp_GCA_007816115	Lattenkamp_GCA_007816115_ECJ3924004.1	BcfC	Gamma 1
Potsdam_GCA_007741875	Potsdam_GCA_007741875_ECH7610707.1	BcfC	Gamma 1
Kedougou_GCA_008474725	Kedougou_GCA_008474725_ECT6759643.1	BcfC	Gamma 1
Anatum_GCA_010132895	Anatum_GCA_010132895_EDO2984333.1	BcfC	Gamma 1
Weslaco_GCA_007342445	Weslaco_GCA_007342445_EBZ6070674.1	BcfC	Gamma 1
Maricopa_GCA_010555265	Maricopa_GCA_010555265_EDT6774908.1	BcfC	Gamma 1
Newmexico_GCA_010371225	Newmexico_GCA_010371225_EDP9256032.1	BcfC	Gamma 1
Sanjuan_GCA_007818625	Sanjuan_GCA_007818625_ECJ4222742.1	BcfC	Gamma 1
Denver_GCA_003891855	Denver_GCA_003891855_MKC73995.1	BcfC	Gamma 1
Isangi_GCA_008483225	Isangi_GCA_008483225_ECT8261013.1	BcfC	Gamma 1
Hvittingfoss_GCA_010671525	Hvittingfoss_GCA_010671525_EDV6796131.1	BcfC	Gamma 1
Lagos_GCA_008601425	Lagos_GCA_008601425_ECW3356269.1	BcfC	Gamma 1
Richmond_GCA_010921605	Richmond_GCA_010921605_EEA9089262.1	BcfC	Gamma 1
Litchfield_GCA_006452915	Litchfield_GCA_006452915_EBG6408358.1	BcfC	Gamma 1
Newport_GCA_004224645	Newport_GCA_004224645_EAA9030576.1	BcfC	Gamma 1
London_GCA_010683605	London_GCA_010683605_EDV7688693.1	BcfC	Gamma 1
Concord_GCA_010185425	Concord_GCA_010185425_HAC8145860.1	BcfC	Gamma 1
Wandsworth_GCA_007747435	Wandsworth_GCA_007747435_ECH8731910.1	BcfC	Gamma 1
Enteritidis_GCA_010261455	Enteritidis_GCA_010261455_HAE0023753.1	BcfC	Gamma 1
Chailey_GCA_008520375	Chailey_GCA_008520375_ECU6959672.1	BcfC	Gamma 1
Kingabwa_GCA_007012025	Kingabwa_GCA_007012025_EBS4909647.1	BcfC	Gamma 1
Muenchen_GCA_008487485	Muenchen_GCA_008487485_ECT9333422.1	BcfC	Gamma 1
Baildon_GCA_010133595	Baildon_GCA_010133595_EDO3123412.1	BcfC	Gamma 1
Coeln_GCA_009623155	Coeln_GCA_009623155_HAB2068248.1	BcfC	Gamma 1
Suelldorf_GCA_010413035	Suelldorf_GCA_010413035_EDQ7555565.1	BcfC	Gamma 1
Uganda_GCA_011231035	Uganda_GCA_011231035_EEG3883586.1	BcfC	Gamma 1
Ohio_GCA_008431065	Ohio_GCA_008431065_ECS6163271.1	BcfC	Gamma 1
Manhattan_GCA_008403915	Manhattan_GCA_008403915_ECS1750496.1	BcfC	Gamma 1
Larochelle_GCA_006521355	Larochelle_GCA_006521355_EBH8756032.1	BcfC	Gamma 1
Kisarawe_GCA_010015325	Kisarawe_GCA_010015325_EDN7289639.1	BcfC	Gamma 1
Matopeni_GCA_008526195	Matopeni_GCA_008526195_ECU8212261.1	BcfC	Gamma 1
Dublin_GCA_008431285	Dublin_GCA_008431285_ECS6275910.1	BcfC	Gamma 1
Hadar_GCA_014474675	Hadar_GCA_014474675_EGF1864420.1	BcfC	Gamma 1
Braenderup_GCA_010756195	Braenderup_GCA_010756195_EDX3483333.1	BcfC	Gamma 1
Kibusi_GCA_010973855	Kibusi_GCA_010973855_EEC0936715.1	BcfC	Gamma 1
Adelaide_GCA_011190035	Adelaide_GCA_011190035_EEF6351785.1	BcfC	Gamma 1
Virchow_GCA_008866205	Virchow_GCA_008866205_EDA6152205.1	BcfC	Gamma 1
Colindale_GCA_007203415	Colindale_GCA_007203415_EBW2613199.1	BcfC	Gamma 1
Birkenhead_GCA_008429885	Birkenhead_GCA_008429885_ECS6293838.1	BcfC	Gamma 1
Offa_GCA_016594375	Offa_GCA_016594375_EGZ9636668.1	BcfC	Gamma 1
Amsterdam_GCA_014755485	Amsterdam_GCA_014755485_EGI5221353.1	BcfC	Gamma 1
Singapore_GCA_010538955	Singapore_GCA_010538955_EDT3368249.1	BcfC	Gamma 1
Blockley_GCA_010175875	Blockley_GCA_010175875_EDO5953840.1	BcfC	Gamma 1
Apeyeme_GCA_007472975	Apeyeme_GCA_007472975_ECC3158449.1	BcfC	Gamma 1
Kintambo_GCA_008413925	Kintambo_GCA_008413925_ECS4030635.1	BcfC	Gamma 1
Bovismorbificans_GCA_010554085	Bovismorbificans_GCA_010554085_EDT6555036.1	BcfC	Gamma 1
Abony_GCA_007036735	Abony_GCA_007036735_EBT0661928.1	BcfC	Gamma 1
Mikawasima_GCA_007547755	Mikawasima_GCA_007547755_ECE0483717.1	BcfC	Gamma 1
Amsterdam_GCA_007747155	Amsterdam_GCA_007747155_ECH8914487.1	BcfC	Gamma 1
Kottbus_GCA_003878215	Kottbus_GCA_003878215_MIH41524.1	BcfC	Gamma 1
Liverpool_GCA_016096775	Liverpool_GCA_016096775_HAU6868267.1	BcfC	Gamma 1
Saintpaul_GCA_003873295	Saintpaul_GCA_003873295_MIQ95948.1	BcfC	Gamma 1
Shubra_GCA_008972365	Shubra_GCA_008972365_EDC6232175.1	BcfC	Gamma 1
Haifa_GCA_007596555	Haifa_GCA_007596555_ECF0195915.1	BcfC	Gamma 1
Bareilly_GCA_010554025	Bareilly_GCA_010554025_EDT6545850.1	BcfC	Gamma 1
Bareilly_GCA_006518715	Bareilly_GCA_006518715_EBH8151627.1	BcfC	Gamma 1
Miami_GCA_007477665	Miami_GCA_007477665_ECC3676379.1	BcfC	Gamma 1
Cerro_GCA_007747355	Cerro_GCA_007747355_ECH8842238.1	BcfC	Gamma 1
Paratyphi_B_var_Java_GCA_010595645	Paratyphi_B_var_Java_GCA_010595645_EDU3736911.1	BcfC	Gamma 1
Paratyphi_B_GCA_008466925	Paratyphi_B_GCA_008466925_ECT4728090.1	BcfC	Gamma 1
Kentucky_GCA_009075685	Kentucky_GCA_009075685_EDE4135752.1	BcfC	Gamma 1
Agona_GCA_008993595	Agona_GCA_008993595_EDC9850945.1	BcfC	Gamma 1
I_4_5_12_i_minus_GCA_007751355	I_4_5_12_i_minus_GCA_007751355_ECH9592230.1	BcfC	Gamma 1
Typhimurium_GCA_008432425	Typhimurium_GCA_008432425_ECS6633823.1	BcfC	Gamma 1
Saintpaul_GCA_010571705	Saintpaul_GCA_010571705_EDT9923839.1	BcfC	Gamma 1
Albert_GCA_008528755	Albert_GCA_008528755_ECU8773557.1	BcfC	Gamma 1
Pensacola_GCA_009127305	Pensacola_GCA_009127305_EDE2461141.1	BcfC	Gamma 1
Berta_GCA_010673025	Berta_GCA_010673025_EDV7029213.1	BcfC	Gamma 1
Nchanga_GCA_010662565	Nchanga_GCA_010662565_EDV4623206.1	BcfC	Gamma 1
Anfo_GCA_007477505	Anfo_GCA_007477505_ECC3619665.1	BcfC	Gamma 1
Norwich_GCA_010714415	Norwich_GCA_010714415_EDW4132338.1	BcfC	Gamma 1
Okatie_GCA_006419965	Okatie_GCA_006419965_EBG2962890.1	BcfC	Gamma 1
Michigan_GCA_008429805	Michigan_GCA_008429805_ECS6227400.1	BcfC	Gamma 1
Emek_GCA_004255205	Emek_GCA_004255205_EAB6379298.1	BcfC	Gamma 1
Virchow_GCA_008619155	Virchow_GCA_008619155_ECW7041486.1	BcfC	Gamma 1
Mikawasima_GCA_010971535	Mikawasima_GCA_010971535_EEB9716619.1	BcfC	Gamma 1
Thompson_GCA_006091915	Thompson_GCA_006091915_EBA3316020.1	BcfC	Gamma 1
Tilene_GCA_008524625	Tilene_GCA_008524625_ECU8052519.1	BcfC	Gamma 1
Kalina_GCA_003911695	Kalina_GCA_003911695_MLX01503.1	BcfC	Gamma 1
Meleagridis_GCA_007228615	Meleagridis_GCA_007228615_EBW8381437.1	BcfC	Gamma 1
Altona_GCA_010634425	Altona_GCA_010634425_EDU9066714.1	BcfC	Gamma 1
Cubana_GCA_006528515	Cubana_GCA_006528515_EBI0390395.1	BcfC	Gamma 1
Putten_GCA_014755845	Putten_GCA_014755845_EGI5254354.1	BcfC	Gamma 1
Agoueve_GCA_007748495	Agoueve_GCA_007748495_ECH9112397.1	BcfC	Gamma 1
Othmarschen_GCA_004220545	Othmarschen_GCA_004220545_EAA8322717.1	BcfC	Gamma 1
Widemarsh_GCA_010684485	Widemarsh_GCA_010684485_EDV8673288.1	BcfC	Gamma 1
Ealing_GCA_010176655	Ealing_GCA_010176655_EDO5935717.1	BcfC	Gamma 1
Poano_GCA_008426565	Poano_GCA_008426565_ECS5198720.1	BcfC	Gamma 1
Fresno_GCA_006993245	Fresno_GCA_006993245_EBS2110201.1	BcfC	Gamma 1
Rissen_GCA_009101405	Rissen_GCA_009101405_EDE4676995.1	BcfC	Gamma 1
Havana_GCA_010541145	Havana_GCA_010541145_EDT3741394.1	BcfC	Gamma 1
Westminster_GCA_010972535	Westminster_GCA_010972535_EEC0905736.1	BcfC	Gamma 1
Montaigu_GCA_009247085	Montaigu_GCA_009247085_EDH5631629.1	BcfC	Gamma 1
Mendoza_GCA_006431255	Mendoza_GCA_006431255_EBG5098985.1	BcfC	Gamma 1
Brazzaville_GCA_007644865	Brazzaville_GCA_007644865_ECG1260064.1	BcfC	Gamma 1
Kentucky_GCA_006305465	Kentucky_GCA_006305465_EBE6590490.1	BcfC	Gamma 1
Westhampton_GCA_010502935	Westhampton_GCA_010502935_EDS5975582.1	BcfC	Gamma 1
Weltevreden_GCA_011416735	Weltevreden_GCA_011416735_EEJ3331240.1	BcfC	Gamma 1
Wangata_GCA_016099045	Wangata_GCA_016099045_HAU7254818.1	BcfC	Gamma 1
Benin_GCA_007171595	Benin_GCA_007171595_EBV4140425.1	BcfC	Gamma 1
Worthington_GCA_008145485	Worthington_GCA_008145485_ECO4040009.1	BcfC	Gamma 1
Kibusi_GCA_004225845	Kibusi_GCA_004225845_EAA9357181.1	BcfC	Gamma 1
Orion_GCA_011553955	Orion_GCA_011553955_EEM1210778.1	BcfC	Gamma 1
Lexington_GCA_006519135	Lexington_GCA_006519135_EBH8365814.1	BcfC	Gamma 1
Soerenga_GCA_008484665	Soerenga_GCA_008484665_ECT8899080.1	BcfC	Gamma 1
Havana_GCA_007838535	Havana_GCA_007838535_ECJ7123804.1	BcfC	Gamma 1
Cerro_GCA_010428765	Cerro_GCA_010428765_EDR0757574.1	BcfC	Gamma 1
Oslo_GCA_014234585	Oslo_GCA_014234585_EGB7389982.1	BcfC	Gamma 1
Paratyphi_A_GCA_005604015	Paratyphi_A_GCA_005604015_EAQ5396007.1	BcfC	Gamma 1
Indiana_GCA_005688935	Indiana_GCA_005688935_EAS4658829.1	BcfC	Gamma 1
Lomalinda_GCA_008437985	Lomalinda_GCA_008437985_ECS7918067.1	BcfC	Gamma 1
Napoli_GCA_006991805	Napoli_GCA_006991805_EBS1717164.1	BcfC	Gamma 1
Mississippi_GCA_010399605	Mississippi_GCA_010399605_EDQ4648237.1	BcfC	Gamma 1
Stanleyville_GCA_007477685	Stanleyville_GCA_007477685_ECC3666600.1	BcfC	Gamma 1
Molade_GCA_010125745	Molade_GCA_010125745_EDO1615856.1	BcfC	Gamma 1
Kiambu_GCA_016027635	Kiambu_GCA_016027635_HAU2864471.1	BcfC	Gamma 1
Takoradi_GCA_007629245	Takoradi_GCA_007629245_ECF7474590.1	BcfC	Gamma 1
Corvallis_GCA_016518495	Corvallis_GCA_016518495_EGY5515337.1	BcfC	Gamma 1
Ituri_GCA_010550925	Ituri_GCA_010550925_EDT5712202.1	BcfC	Gamma 1
Agbeni_GCA_010575465	Agbeni_GCA_010575465_EDU0597797.1	BcfC	Gamma 1
Telelkebir_GCA_014972545	Telelkebir_GCA_014972545_EGK1308403.1	BcfC	Gamma 1
Kingston_GCA_014587375	Kingston_GCA_014587375_EGG8392264.1	BcfC	Gamma 1
Edinburg_GCA_004192535	Edinburg_GCA_004192535_EAA7257421.1	BcfC	Gamma 1
Saphra_GCA_007301575	Saphra_GCA_007301575_EBY6676967.1	BcfC	Gamma 1
Wien_GCA_007248615	Wien_GCA_007248615_EBX3369653.1	BcfC	Gamma 1
Pomona_GCA_007179095	Pomona_GCA_007179095_EBV6637428.1	BcfC	Gamma 1
Waycross_GCA_007230195	Waycross_GCA_007230195_EBW8678152.1	BcfC	Gamma 1
Ibadan_GCA_006918075	Ibadan_GCA_006918075_EBQ6101327.1	BcfC	Gamma 1
Alabama_GCA_010777455	Alabama_GCA_010777455_EDX7315867.1	BcfC	Gamma 1
Agama_GCA_010264855	Agama_GCA_010264855_HAE0781230.1	BcfC	Gamma 1
Nima_GCA_007610115	Nima_GCA_007610115_ECF3328130.1	BcfC	Gamma 1
Guinea_GCA_010752535	Guinea_GCA_010752535_EDX2341811.1	BcfC	Gamma 1
Essen_GCA_007412765	Essen_GCA_007412765_ECB1176813.1	BcfC	Gamma 1
Durham_GCA_010283445	Durham_GCA_010283445_HAE0922878.1	BcfC	Gamma 1
Eastbourne_GCA_007750175	Eastbourne_GCA_007750175_ECH9418502.1	BcfC	Gamma 1
Horsham_GCA_010441095	Horsham_GCA_010441095_EDR3140997.1	BcfC	Gamma 1
Eastbourne_GCA_014759065	Eastbourne_GCA_014759065_EGI6134195.1	BcfC	Gamma 1
Sundsvall_SRR8224568	Sundsvall_SRR8224568_gnl_extdb_pgaptmp_000393	BcfC	Gamma 1
Overschie_GCA_006986825	Overschie_GCA_006986825_EBS0794011.1	BcfC	Gamma 1
Reading_GCA_007761635	Reading_GCA_007761635_ECI2029187.1	BcfC	Gamma 1
Chester_GCA_005593835	Chester_GCA_005593835_EAQ3085055.1	BcfC	Gamma 1
Chandans_GCA_004220425	Chandans_GCA_004220425_EAA8308121.1	BcfC	Gamma 1
Matadi_GCA_003878435	Matadi_GCA_003878435_MII31946.1	BcfC	Gamma 1
Duisburg_GCA_004174705	Duisburg_GCA_004174705_EAA3110252.1	BcfC	Gamma 1
Oranienburg_GCA_005566805	Oranienburg_GCA_005566805_EAP7203972.1	BcfC	Gamma 1
Brandenburg_GCA_011154515	Brandenburg_GCA_011154515_EEE8838409.1	BcfC	Gamma 1
Luciana_GCA_005897775	Luciana_GCA_005897775_EAW1011378.1	BcfC	Gamma 1
Panama_GCA_007224595	Panama_GCA_007224595_EBW7458369.1	BcfC	Gamma 1
Mississippi_GCA_010434115	Mississippi_GCA_010434115_EDR1714761.1	BcfC	Gamma 1
Madelia_GCA_010492905	Madelia_GCA_010492905_EDS4138550.1	BcfC	Gamma 1
Carrau_GCA_010293465	Carrau_GCA_010293465_EDP2031460.1	BcfC	Gamma 1
Tucson_GCA_007749195	Tucson_GCA_007749195_ECH9342148.1	BcfC	Gamma 1
Durban_GCA_015850475	Durban_GCA_015850475_EGS0315901.1	BcfC	Gamma 1
Buzu_GCA_014434405	Buzu_GCA_014434405_EGE5392093.1	BcfC	Gamma 1
Lomita_GCA_010632605	Lomita_GCA_010632605_EDU8802570.1	BcfC	Gamma 1
Bahrenfeld_GCA_010972135	Bahrenfeld_GCA_010972135_EEC0685599.1	BcfC	Gamma 1
Toucra_GCA_008525405	Toucra_GCA_008525405_ECU7991039.1	BcfC	Gamma 1
Nottingham_GCA_010912475	Nottingham_GCA_010912475_EEA7290748.1	BcfC	Gamma 1
Reading_GCA_007756035	Reading_GCA_007756035_ECI0588948.1	BcfC	Gamma 1
Gaminara_GCA_005531695	Gaminara_GCA_005531695_EAO9433675.1	BcfC	Gamma 1
Nottingham_SRR1269367	Nottingham_SRR1269367	BcfC	Gamma 1
Rubislaw_GCA_006637005	Rubislaw_GCA_006637005_EBK3077880.1	BcfC	Gamma 1
Abaetetuba_GCA_007549235	Abaetetuba_GCA_007549235_ECE0873340.1	BcfC	Gamma 1
Roodepoort_GCA_011118795	Roodepoort_GCA_011118795_EEE1813292.1	BcfC	Gamma 1
Gatuni_GCA_007425425	Gatuni_GCA_007425425_ECB4469302.1	BcfC	Gamma 1
Glostrup_GCA_007425725	Glostrup_GCA_007425725_ECB4237035.1	BcfC	Gamma 1
Bonariensis_GCA_007159765	Bonariensis_GCA_007159765_EBV1572402.1	BcfC	Gamma 1
Florida_GCA_007534835	Florida_GCA_007534835_ECD7240226.1	BcfC	Gamma 1
Saarbruecken_GCA_008430505	Saarbruecken_GCA_008430505_ECS6005828.1	BcfC	Gamma 1
Pomona_GCA_010511755	Pomona_GCA_010511755_EDS7690927.1	BcfC	Gamma 1
Give_GCA_007209875	Give_GCA_007209875_EBW3982171.1	BcfC	Gamma 1
Poona_GCA_009326515	Poona_GCA_009326515_EDI4698291.1	BcfC	Gamma 1
Johannesburg_GCA_006570125	Johannesburg_GCA_006570125_EBI7590765.1	BcfC	Gamma 1
Kokomlemle_GCA_007744815	Kokomlemle_GCA_007744815_ECH8238578.1	BcfC	Gamma 1
Urbana_GCA_007551395	Urbana_GCA_007551395_ECE1040738.1	BcfC	Gamma 1
Carmel_GCA_006933235	Carmel_GCA_006933235_EBQ9598835.1	BcfC	Gamma 1
Minnesota_GCA_011704655	Minnesota_GCA_011704655_EEP0473389.1	BcfC	Gamma 1
Freetown_GCA_007820375	Freetown_GCA_007820375_ECJ4557455.1	BcfC	Gamma 1
Clackamas_GCA_010483935	Clackamas_GCA_010483935_EDS2357250.1	BcfC	Gamma 1
Praha_GCA_006918055	Praha_GCA_006918055_EBQ6117417.1	BcfC	Gamma 1
Javiana_GCA_010588615	Javiana_GCA_010588615_EDU2737480.1	BcfC	Gamma 1
Jangwani_GCA_004275715	Jangwani_GCA_004275715_EAC1009481.1	BcfC	Gamma 1
Bredeney_GCA_009999525	Bredeney_GCA_009999525_EDN4526494.1	BcfC	Gamma 1
Schwarzengrund_GCA_008515115	Schwarzengrund_GCA_008515115_ECU5434211.1	BcfC	Gamma 1
Bredeney_GCA_011419335	Bredeney_GCA_011419335_EEJ3851918.1	BcfC	Gamma 1
Brazil_GCA_010647965	Brazil_GCA_010647965_EDV1837982.1	BcfC	Gamma 1
Muenster_GCA_014216125	Muenster_GCA_014216125_EGB6384109.1	BcfC	Gamma 1
Cotham_GCA_010623405	Cotham_GCA_010623405_EDU7226441.1	BcfC	Gamma 1
Grumpensis_GCA_007763535	Grumpensis_GCA_007763535_ECI2286968.1	BcfC	Gamma 1
Fluntern_GCA_010775075	Fluntern_GCA_010775075_EDX6748856.1	BcfC	Gamma 1
Arechavaleta_GCA_008528455	Arechavaleta_GCA_008528455_ECU8693095.1	BcfC	Gamma 1
Montevideo_GCA_008824545	Montevideo_GCA_008824545_ECZ8057425.1	BcfC	Gamma 1
Barranquilla_GCA_007020985	Barranquilla_GCA_007020985_EBS7273549.1	BcfC	Gamma 1
Aqua_GCA_007378915	Aqua_GCA_007378915_ECA3795466.1	divergent	Gamma 1	cannot be assigned - also note that two of these are on plasmids
Okatie_GCA_006419965	Okatie_GCA_006419965_EBG2966242.1	divergent	Gamma 1	cannot be assigned - also note that two of these are on plasmids
Weslaco_GCA_007342445	Weslaco_GCA_007342445_EBZ6071600.1	divergent	Gamma 1	cannot be assigned - also note that two of these are on plasmids
Sanjuan_GCA_007818625	Sanjuan_GCA_007818625_ECJ4226092.1	divergent	Gamma 1	cannot be assigned - also note that two of these are on plasmids
Montaigu_GCA_009247085	Montaigu_GCA_009247085_EDH5632893.1	StgC	Gamma 1
Weslaco_GCA_007342445	Weslaco_GCA_007342445_EBZ6072693.1	StgC	Gamma 1
Maricopa_GCA_010555265	Maricopa_GCA_010555265_EDT6777753.1	StgC	Gamma 1
Orion_GCA_011553955	Orion_GCA_011553955_EEM1213768.1	StgC	Gamma 1
Lexington_GCA_006519135	Lexington_GCA_006519135_EBH8368670.1	StgC	Gamma 1
Napoli_GCA_006991805	Napoli_GCA_006991805_EBS1716973.1	StgC	Gamma 1
Stanleyville_GCA_007477685	Stanleyville_GCA_007477685_ECC3670181.1	StgC	Gamma 1
Fresno_GCA_006993245	Fresno_GCA_006993245_EBS2110370.1	LpfC	Gamma 1	Assigned to LpfC because shares MRCA with lpfC clade; also had highest % ID with LpfC ref
Stanleyville_GCA_007477685	Stanleyville_GCA_007477685_ECC3668276.1	LpfC	Gamma 1
Thompson_GCA_006091915	Thompson_GCA_006091915_EBA3314821.1	LpfC	Gamma 1
Baildon_GCA_010133595	Baildon_GCA_010133595_EDO3124577.1	LpfC	Gamma 1
Litchfield_GCA_006452915	Litchfield_GCA_006452915_EBG6407943.1	LpfC	Gamma 1
Tallahassee_GCA_007547795	Tallahassee_GCA_007547795_ECE0152731.1	LpfC	Gamma 1
Aberdeen_GCA_003871475	Aberdeen_GCA_003871475_MIK38986.1	LpfC	Gamma 1
Chailey_GCA_008520375	Chailey_GCA_008520375_ECU6962916.1	LpfC	Gamma 1
London_GCA_010683605	London_GCA_010683605_EDV7689634.1	LpfC	Gamma 1
Mikawasima_GCA_010971535	Mikawasima_GCA_010971535_EEB9718780.1	LpfC	Gamma 1
Virchow_GCA_008619155	Virchow_GCA_008619155_ECW7042359.1	LpfC	Gamma 1
Isangi_GCA_008483225	Isangi_GCA_008483225_ECT8261637.1	LpfC	Gamma 1
Richmond_GCA_010921605	Richmond_GCA_010921605_EEA9090076.1	LpfC	Gamma 1
Larochelle_GCA_006521355	Larochelle_GCA_006521355_EBH8758273.1	LpfC	Gamma 1
Holcomb_GCA_010002305	Holcomb_GCA_010002305_EDN5103792.1	LpfC	Gamma 1
Infantis_GCA_009122245	Infantis_GCA_009122245_EDF6725840.1	LpfC	Gamma 1
Muenchen_GCA_008487485	Muenchen_GCA_008487485_ECT9333205.1	LpfC	Gamma 1
Hull_GCA_007911325	Hull_GCA_007911325_ECK9660637.1	LpfC	Gamma 1
Richmond_GCA_007471575	Richmond_GCA_007471575_ECC2912783.1	LpfC	Gamma 1
Hartford_GCA_011082525	Hartford_GCA_011082525_EED4013045.1	LpfC	Gamma 1
Bareilly_GCA_010554025	Bareilly_GCA_010554025_EDT6546799.1	LpfC	Gamma 1
Bareilly_GCA_006518715	Bareilly_GCA_006518715_EBH8149583.1	LpfC	Gamma 1
Braenderup_GCA_010756195	Braenderup_GCA_010756195_EDX3483146.1	LpfC	Gamma 1
Singapore_GCA_010538955	Singapore_GCA_010538955_EDT3366173.1	LpfC	Gamma 1
Concord_GCA_010185425	Concord_GCA_010185425_HAC8146620.1	LpfC	Gamma 1
Hadar_GCA_014474675	Hadar_GCA_014474675_EGF1866203.1	LpfC	Gamma 1
Alachua_GCA_006933515	Alachua_GCA_006933515_EBQ9856178.1	LpfC	Gamma 1
Paratyphi_C_GCA_007646315	Paratyphi_C_GCA_007646315_ECG1323809.1	LpfC	Gamma 1
Berta_GCA_010673025	Berta_GCA_010673025_EDV7031636.1	LpfC	Gamma 1
Enteritidis_GCA_010261455	Enteritidis_GCA_010261455_HAE0022470.1	LpfC	Gamma 1
Dublin_GCA_008431285	Dublin_GCA_008431285_ECS6275074.1	LpfC	Gamma 1
Pensacola_GCA_009127305	Pensacola_GCA_009127305_EDE2459163.1	LpfC	Gamma 1
Brunei_GCA_006934895	Brunei_GCA_006934895_EBQ9922363.1	LpfC	Gamma 1
Kisarawe_GCA_010015325	Kisarawe_GCA_010015325_EDN7291215.1	LpfC	Gamma 1
Aqua_GCA_007378915	Aqua_GCA_007378915_ECA3790402.1	LpfC	Gamma 1
Haifa_GCA_007596555	Haifa_GCA_007596555_ECF0195708.1	LpfC	Gamma 1
Inverness_GCA_007177095	Inverness_GCA_007177095_EBV5748716.1	LpfC	Gamma 1
Manhattan_GCA_008403915	Manhattan_GCA_008403915_ECS1751864.1	LpfC	Gamma 1
Saintpaul_GCA_010571705	Saintpaul_GCA_010571705_EDT9921667.1	LpfC	Gamma 1
Potsdam_GCA_007741875	Potsdam_GCA_007741875_ECH7611431.1	LpfC	Gamma 1
Mgulani_GCA_007752515	Mgulani_GCA_007752515_ECH9866582.1	LpfC	Gamma 1
Stanley_GCA_008482785	Stanley_GCA_008482785_ECT8177398.1	LpfC	Gamma 1
Shubra_GCA_008972365	Shubra_GCA_008972365_EDC6230210.1	LpfC	Gamma 1
Saintpaul_GCA_003873295	Saintpaul_GCA_003873295_MIQ96409.1	LpfC	Gamma 1
Hvittingfoss_GCA_010972175	Hvittingfoss_GCA_010972175_EEC0672541.1	LpfC	Gamma 1
Bournemouth_GCA_011411375	Bournemouth_GCA_011411375_EEJ2303266.1	LpfC	Gamma 1
Nchanga_GCA_010662565	Nchanga_GCA_010662565_EDV4623776.1	LpfC	Gamma 1
Newport_GCA_007818265	Newport_GCA_007818265_ECJ3623371.1	LpfC	Gamma 1
Coeln_GCA_009623155	Coeln_GCA_009623155_HAB2069548.1	LpfC	Gamma 1
I_4_5_12_i_minus_GCA_007751355	I_4_5_12_i_minus_GCA_007751355_ECH9591034.1	LpfC	Gamma 1
Wandsworth_GCA_007747435	Wandsworth_GCA_007747435_ECH8731160.1	LpfC	Gamma 1
Heidelberg_GCA_007742375	Heidelberg_GCA_007742375_ECH7767376.1	LpfC	Gamma 1
Typhimurium_GCA_008432425	Typhimurium_GCA_008432425_ECS6634403.1	LpfC	Gamma 1
Birkenhead_GCA_008429885	Birkenhead_GCA_008429885_ECS6292660.1	LpfC	Gamma 1
Amager_GCA_010529555	Amager_GCA_010529555_EDT1366805.1	LpfC	Gamma 1
Abony_GCA_007036735	Abony_GCA_007036735_EBT0663347.1	LpfC	Gamma 1
Albert_GCA_008528755	Albert_GCA_008528755_ECU8771190.1	LpfC	Gamma 1
Norwich_GCA_010714415	Norwich_GCA_010714415_EDW4133275.1	LpfC	Gamma 1
Kottbus_GCA_003878215	Kottbus_GCA_003878215_MIH39098.1	LpfC	Gamma 1
Newport_GCA_004224645	Newport_GCA_004224645_EAA9031821.1	LpfC	Gamma 1
Kingabwa_GCA_007012025	Kingabwa_GCA_007012025_EBS4909319.1	LpfC	Gamma 1
Matopeni_GCA_008526195	Matopeni_GCA_008526195_ECU8214138.1	LpfC	Gamma 1
Bovismorbificans_GCA_010554085	Bovismorbificans_GCA_010554085_EDT6552716.1	LpfC	Gamma 1
Michigan_GCA_008429805	Michigan_GCA_008429805_ECS6226281.1	LpfC	Gamma 1
Kibusi_GCA_004225845	Kibusi_GCA_004225845_EAA9358095.1	LpfC	Gamma 1
Kintambo_GCA_008413925	Kintambo_GCA_008413925_ECS4029350.1	LpfC	Gamma 1
Paratyphi_B_var_Java_GCA_010595645	Paratyphi_B_var_Java_GCA_010595645_EDU3738271.1	LpfC	Gamma 1
Paratyphi_B_GCA_008466925	Paratyphi_B_GCA_008466925_ECT4726407.1	LpfC	Gamma 1
Mikawasima_GCA_007547755	Mikawasima_GCA_007547755_ECE0484663.1	LpfC	Gamma 1
Menston_GCA_008463885	Menston_GCA_008463885_ECT4042124.1	LpfC	Gamma 1
Blockley_GCA_010175875	Blockley_GCA_010175875_EDO5955213.1	LpfC	Gamma 1
Livingstone_GCA_010441435	Livingstone_GCA_010441435_EDR3348563.1	LpfC	Gamma 1
Kibusi_GCA_010973855	Kibusi_GCA_010973855_EEC0936538.1	LpfC	Gamma 1
Ealing_GCA_010176655	Ealing_GCA_010176655_EDO5937404.1	LpfC	Gamma 1
Westhampton_GCA_010502935	Westhampton_GCA_010502935_EDS5976235.1	LpfC	Gamma 1
Soerenga_GCA_008484665	Soerenga_GCA_008484665_ECT8899652.1	LpfC	Gamma 1
Apeyeme_GCA_007472975	Apeyeme_GCA_007472975_ECC3159692.1	LpfC	Gamma 1
Havana_GCA_010541145	Havana_GCA_010541145_EDT3742770.1	LpfC	Gamma 1
Stanleyville_GCA_005959525	Stanleyville_GCA_005959525_EAX3639502.1	LpfC	Gamma 1
Amoutive_GCA_011437155	Amoutive_GCA_011437155_EEJ7133341.1	LpfC	Gamma 1
Widemarsh_GCA_010684485	Widemarsh_GCA_010684485_EDV8672896.1	LpfC	Gamma 1
Meleagridis_GCA_007228615	Meleagridis_GCA_007228615_EBW8380790.1	LpfC	Gamma 1
Agoueve_GCA_007748495	Agoueve_GCA_007748495_ECH9113152.1	LpfC	Gamma 1
Colindale_GCA_007203415	Colindale_GCA_007203415_EBW2614159.1	LpfC	Gamma 1
Cubana_GCA_006528515	Cubana_GCA_006528515_EBI0390743.1	LpfC	Gamma 1
Ago_GCA_007400925	Ago_GCA_007400925_ECA8936702.1	LpfC	Gamma 1
Tilene_GCA_008524625	Tilene_GCA_008524625_ECU8053426.1	LpfC	Gamma 1
Hato_GCA_010461405	Hato_GCA_010461405_EDR7440227.1	LpfC	Gamma 1
Putten_GCA_014755845	Putten_GCA_014755845_EGI5255240.1	LpfC	Gamma 1
Senftenberg_GCA_008113645	Senftenberg_GCA_008113645_ECO0814183.1	LpfC	Gamma 1
Agona_GCA_008993595	Agona_GCA_008993595_EDC9850679.1	LpfC	Gamma 1
Fresno_GCA_006993245	Fresno_GCA_006993245_EBS2109974.1	LpfC	Gamma 1
Worthington_GCA_008145485	Worthington_GCA_008145485_ECO4040846.1	LpfC	Gamma 1
Molade_GCA_010125745	Molade_GCA_010125745_EDO1615570.1	LpfC	Gamma 1
Kalina_GCA_003911695	Kalina_GCA_003911695_MLW99424.1	LpfC	Gamma 1
Suelldorf_GCA_010413035	Suelldorf_GCA_010413035_EDQ7552519.1	LpfC	Gamma 1
Kentucky_GCA_009075685	Kentucky_GCA_009075685_EDE4136577.1	LpfC	Gamma 1
Lille_GCA_006933395	Lille_GCA_006933395_EBQ9733569.1	LpfC	Gamma 1
Altona_GCA_010634425	Altona_GCA_010634425_EDU9068019.1	LpfC	Gamma 1
Albany_GCA_008521105	Albany_GCA_008521105_ECU6861184.1	LpfC	Gamma 1
Kisangani_GCA_010285105	Kisangani_GCA_010285105_HAE1103810.1	LpfC	Gamma 1
Kentucky_GCA_006305465	Kentucky_GCA_006305465_EBE6591048.1	LpfC	Gamma 1
Tennessee_GCA_011083205	Tennessee_GCA_011083205_EED4211172.1	LpfC	Gamma 1
Anecho_GCA_006981285	Anecho_GCA_006981285_EBR9238295.1	LpfC	Gamma 1
Havana_GCA_007838535	Havana_GCA_007838535_ECJ7124884.1	LpfC	Gamma 1
Bere_GCA_005505735	Bere_GCA_005505735_EAO4362678.1	LpfC	Gamma 1
Virchow_GCA_008866205	Virchow_GCA_008866205_EDA6153270.1	LpfC	Gamma 1
Offa_GCA_016594375	Offa_GCA_016594375_EGZ9636129.1	LpfC	Gamma 1
Rissen_GCA_009101405	Rissen_GCA_009101405_EDE4676161.1	LpfC	Gamma 1
Kedougou_GCA_008474725	Kedougou_GCA_008474725_ECT6760272.1	LpfC	Gamma 1
Othmarschen_GCA_004220545	Othmarschen_GCA_004220545_EAA8324036.1	LpfC	Gamma 1
Mbandaka_GCA_006759365	Mbandaka_GCA_006759365_EBN1042447.1	LpfC	Gamma 1
Cerro_GCA_010428765	Cerro_GCA_010428765_EDR0758050.1	LpfC	Gamma 1
Cubana_GCA_006528515	Cubana_GCA_006528515_EBI0389917.1	FimD	Gamma 1
Agoueve_GCA_007748495	Agoueve_GCA_007748495_ECH9112930.1	FimD	Gamma 1
Goldcoast_GCA_009256205	Goldcoast_GCA_009256205_HAA0974942.1	FimD	Gamma 1
Weltevreden_GCA_011416735	Weltevreden_GCA_011416735_EEJ3333328.1	FimD	Gamma 1
Benin_GCA_007171595	Benin_GCA_007171595_EBV4143520.1	FimD	Gamma 1
Durham_GCA_010283445	Durham_GCA_010283445_HAE0921159.1	FimD	Gamma 1
Amager_GCA_010529555	Amager_GCA_010529555_EDT1367898.1	FimD	Gamma 1
Mississippi_GCA_010434115	Mississippi_GCA_010434115_EDR1713365.1	FimD	Gamma 1
Telelkebir_GCA_014972545	Telelkebir_GCA_014972545_EGK1307300.1	FimD	Gamma 1
Bovismorbificans_GCA_010554085	Bovismorbificans_GCA_010554085_EDT6554961.1	FimD	Gamma 1
Agbeni_GCA_010575465	Agbeni_GCA_010575465_EDU0598236.1	FimD	Gamma 1
Agama_GCA_010264855	Agama_GCA_010264855_HAE0779782.1	FimD	Gamma 1
Kingston_GCA_014587375	Kingston_GCA_014587375_EGG8391386.1	FimD	Gamma 1
Essen_GCA_007412765	Essen_GCA_007412765_ECB1175733.1	FimD	Gamma 1
Ituri_GCA_010550925	Ituri_GCA_010550925_EDT5712148.1	FimD	Gamma 1
Ibadan_GCA_006918075	Ibadan_GCA_006918075_EBQ6100836.1	FimD	Gamma 1
Poano_GCA_008426565	Poano_GCA_008426565_ECS5200390.1	FimD	Gamma 1
Mgulani_GCA_007752515	Mgulani_GCA_007752515_ECH9864831.1	FimD	Gamma 1
Kibusi_GCA_010973855	Kibusi_GCA_010973855_EEC0938827.1	FimD	Gamma 1
Virchow_GCA_008866205	Virchow_GCA_008866205_EDA6153434.1	FimD	Gamma 1
Colindale_GCA_007203415	Colindale_GCA_007203415_EBW2615913.1	FimD	Gamma 1
Altona_GCA_010634425	Altona_GCA_010634425_EDU9068715.1	FimD	Gamma 1
Overschie_GCA_006986825	Overschie_GCA_006986825_EBS0794733.1	FimD	Gamma 1
Edinburg_GCA_004192535	Edinburg_GCA_004192535_EAA7260249.1	FimD	Gamma 1
Carmel_GCA_006933235	Carmel_GCA_006933235_EBQ9599490.1	FimD	Gamma 1
Pomona_GCA_010511755	Pomona_GCA_010511755_EDS7693203.1	FimD	Gamma 1
Jangwani_GCA_004275715	Jangwani_GCA_004275715_EAC1009105.1	FimD	Gamma 1
Urbana_GCA_007551395	Urbana_GCA_007551395_ECE1040438.1	FimD	Gamma 1
Minnesota_GCA_011704655	Minnesota_GCA_011704655_EEP0477462.1	FimD	Gamma 1
Brazil_GCA_010647965	Brazil_GCA_010647965_EDV1841414.1	FimD	Gamma 1
Livingstone_GCA_010441435	Livingstone_GCA_010441435_EDR3348730.1	FimD	Gamma 1
Pensacola_GCA_009127305	Pensacola_GCA_009127305_EDE2458896.1	FimD	Gamma 1
Othmarschen_GCA_004220545	Othmarschen_GCA_004220545_EAA8325696.1	FimD	Gamma 1
Stanleyville_GCA_007477685	Stanleyville_GCA_007477685_ECC3668588.1	FimD	Gamma 1
Putten_GCA_014755845	Putten_GCA_014755845_EGI5255099.1	FimD	Gamma 1
Manhattan_GCA_008403915	Manhattan_GCA_008403915_ECS1748610.1	FimD	Gamma 1
Herston_GCA_007303935	Herston_GCA_007303935_EBY7391656.1	FimD	Gamma 1
Kisarawe_GCA_010015325	Kisarawe_GCA_010015325_EDN7290334.1	FimD	Gamma 1
Tennessee_GCA_011083205	Tennessee_GCA_011083205_EED4211362.1	FimD	Gamma 1
Amoutive_GCA_011437155	Amoutive_GCA_011437155_EEJ7134622.1	FimD	Gamma 1
Molade_GCA_010125745	Molade_GCA_010125745_EDO1616838.1	FimD	Gamma 1
Kedougou_GCA_008474725	Kedougou_GCA_008474725_ECT6758250.1	FimD	Gamma 1
Fresno_GCA_006993245	Fresno_GCA_006993245_EBS2109040.1	FimD	Gamma 1
Poona_GCA_009326515	Poona_GCA_009326515_EDI4696758.1	FimD	Gamma 1
Montaigu_GCA_009247085	Montaigu_GCA_009247085_EDH5630376.1	FimD	Gamma 1
Brazzaville_GCA_007644865	Brazzaville_GCA_007644865_ECG1260834.1	FimD	Gamma 1
Westminster_GCA_010972535	Westminster_GCA_010972535_EEC0906953.1	FimD	Gamma 1
Mendoza_GCA_006431255	Mendoza_GCA_006431255_EBG5095994.1	FimD	Gamma 1
Worthington_GCA_008145485	Worthington_GCA_008145485_ECO4038576.1	FimD	Gamma 1
Corvallis_GCA_016518495	Corvallis_GCA_016518495_EGY5512130.1	FimD	Gamma 1
Amsterdam_GCA_014755485	Amsterdam_GCA_014755485_EGI5223165.1	FimD	Gamma 1
Agona_GCA_008993595	Agona_GCA_008993595_EDC9849877.1	FimD	Gamma 1
Javiana_GCA_010588615	Javiana_GCA_010588615_EDU2736958.1	FimD	Gamma 1
Eastbourne_GCA_007750175	Eastbourne_GCA_007750175_ECH9418438.1	FimD	Gamma 1
Bonariensis_GCA_007159765	Bonariensis_GCA_007159765_EBV1570795.1	FimD	Gamma 1
Praha_GCA_006918055	Praha_GCA_006918055_EBQ6115159.1	FimD	Gamma 1
Adelaide_GCA_011190035	Adelaide_GCA_011190035_EEF6350736.1	FimD	Gamma 1
Holcomb_GCA_010002305	Holcomb_GCA_010002305_EDN5100981.1	FimD	Gamma 1
Westhampton_GCA_010502935	Westhampton_GCA_010502935_EDS5973680.1	FimD	Gamma 1
Kisangani_GCA_010285105	Kisangani_GCA_010285105_HAE1103030.1	FimD	Gamma 1
Amsterdam_GCA_007747155	Amsterdam_GCA_007747155_ECH8913332.1	FimD	Gamma 1
Coeln_GCA_009623155	Coeln_GCA_009623155_HAB2067481.1	FimD	Gamma 1
Aberdeen_GCA_003871475	Aberdeen_GCA_003871475_MIK38001.1	FimD	Gamma 1
Kottbus_GCA_003878215	Kottbus_GCA_003878215_MIH39977.1	FimD	Gamma 1
Newmexico_GCA_010371225	Newmexico_GCA_010371225_EDP9254269.1	FimD	Gamma 1
Sanjuan_GCA_007818625	Sanjuan_GCA_007818625_ECJ4225959.1	FimD	Gamma 1
Denver_GCA_003891855	Denver_GCA_003891855_MKC74476.1	FimD	Gamma 1
Weslaco_GCA_007342445	Weslaco_GCA_007342445_EBZ6069514.1	FimD	Gamma 1
Maricopa_GCA_010555265	Maricopa_GCA_010555265_EDT6774349.1	FimD	Gamma 1
Beaudesert_GCA_004192575	Beaudesert_GCA_004192575_EAA7138318.1	FimD	Gamma 1
Senftenberg_GCA_008113645	Senftenberg_GCA_008113645_ECO0812817.1	FimD	Gamma 1
Wien_GCA_007248615	Wien_GCA_007248615_EBX3367604.1	FimD	Gamma 1
Saphra_GCA_007301575	Saphra_GCA_007301575_EBY6676399.1	FimD	Gamma 1
Guinea_GCA_010752535	Guinea_GCA_010752535_EDX2339488.1	FimD	Gamma 1
Bere_GCA_005505735	Bere_GCA_005505735_EAO4362572.1	FimD	Gamma 1
Lattenkamp_GCA_007816115	Lattenkamp_GCA_007816115_ECJ3924933.1	FimD	Gamma 1
Rissen_GCA_009101405	Rissen_GCA_009101405_EDE4677543.1	FimD	Gamma 1
Anecho_GCA_006981285	Anecho_GCA_006981285_EBR9239688.1	FimD	Gamma 1
Virchow_GCA_008619155	Virchow_GCA_008619155_ECW7044729.1	FimD	Gamma 1
Concord_GCA_010185425	Concord_GCA_010185425_HAC8148135.1	FimD	Gamma 1
Anatum_GCA_010132895	Anatum_GCA_010132895_EDO2982371.1	FimD	Gamma 1
Bovismorbificans_GCA_006697905	Bovismorbificans_GCA_006697905_EBL7077993.1	FimD	Gamma 1
Toucra_GCA_008525405	Toucra_GCA_008525405_ECU7992977.1	FimD	Gamma 1
Matadi_GCA_003878435	Matadi_GCA_003878435_MII34296.1	FimD	Gamma 1
Sundsvall_SRR8224568	Sundsvall_SRR8224568_gnl_extdb_pgaptmp_000084	FimD	Gamma 1
Waycross_GCA_007230195	Waycross_GCA_007230195_EBW8676259.1	FimD	Gamma 1
Oranienburg_GCA_005566805	Oranienburg_GCA_005566805_EAP7203455.1	FimD	Gamma 1
Nima_GCA_007610115	Nima_GCA_007610115_ECF3330009.1	FimD	Gamma 1
Lomita_GCA_010632605	Lomita_GCA_010632605_EDU8803176.1	FimD	Gamma 1
Bahrenfeld_GCA_010972135	Bahrenfeld_GCA_010972135_EEC0688476.1	FimD	Gamma 1
Madelia_GCA_010492905	Madelia_GCA_010492905_EDS4138963.1	FimD	Gamma 1
Tucson_GCA_007749195	Tucson_GCA_007749195_ECH9343607.1	FimD	Gamma 1
Carrau_GCA_010293465	Carrau_GCA_010293465_EDP2033167.1	FimD	Gamma 1
Anfo_GCA_007477505	Anfo_GCA_007477505_ECC3620226.1	FimD	Gamma 1
I_4_5_12_i_minus_GCA_007751355	I_4_5_12_i_minus_GCA_007751355_ECH9591355.1	FimD	Gamma 1
Stanleyville_GCA_005959525	Stanleyville_GCA_005959525_EAX3638194.1	FimD	Gamma 1
Typhimurium_GCA_008432425	Typhimurium_GCA_008432425_ECS6634771.1	FimD	Gamma 1
Albert_GCA_008528755	Albert_GCA_008528755_ECU8772155.1	FimD	Gamma 1
Clackamas_GCA_010483935	Clackamas_GCA_010483935_EDS2356640.1	FimD	Gamma 1
Idikan_GCA_006572565	Idikan_GCA_006572565_EBI7844551.1	FimD	Gamma 1
Kisarawe_GCA_010794395	Kisarawe_GCA_010794395_EDY0485107.1	FimD	Gamma 1
Okatie_GCA_006419965	Okatie_GCA_006419965_EBG2964224.1	FimD	Gamma 1
Johannesburg_GCA_006570125	Johannesburg_GCA_006570125_EBI7590007.1	FimD	Gamma 1
Fluntern_GCA_010775075	Fluntern_GCA_010775075_EDX6752098.1	FimD	Gamma 1
Bredeney_GCA_011419335	Bredeney_GCA_011419335_EEJ3850430.1	FimD	Gamma 1
Schwarzengrund_GCA_008515115	Schwarzengrund_GCA_008515115_ECU5435978.1	FimD	Gamma 1
Bredeney_GCA_009999525	Bredeney_GCA_009999525_EDN4528588.1	FimD	Gamma 1
Nottingham_SRR1269367	Nottingham_SRR1269367	FimD	Gamma 1
Chester_GCA_005593835	Chester_GCA_005593835_EAQ3084715.1	FimD	Gamma 1
Montevideo_GCA_008824545	Montevideo_GCA_008824545_ECZ8059241.1	FimD	Gamma 1
Give_GCA_007209875	Give_GCA_007209875_EBW3982392.1	FimD	Gamma 1
Freetown_GCA_007820375	Freetown_GCA_007820375_ECJ4558927.1	FimD	Gamma 1
Kokomlemle_GCA_007744815	Kokomlemle_GCA_007744815_ECH8240209.1	FimD	Gamma 1
Reading_GCA_007761635	Reading_GCA_007761635_ECI2027300.1	FimD	Gamma 1
Horsham_GCA_010441095	Horsham_GCA_010441095_EDR3139930.1	FimD	Gamma 1
Eastbourne_GCA_014759065	Eastbourne_GCA_014759065_EGI6134450.1	FimD	Gamma 1
Berta_GCA_010673025	Berta_GCA_010673025_EDV7032500.1	FimD	Gamma 1
Thompson_GCA_006091915	Thompson_GCA_006091915_EBA3317956.1	FimD	Gamma 1
Havana_GCA_010541145	Havana_GCA_010541145_EDT3743827.1	FimD	Gamma 1
Takoradi_GCA_007629245	Takoradi_GCA_007629245_ECF7475841.1	FimD	Gamma 1
Meleagridis_GCA_007228615	Meleagridis_GCA_007228615_EBW8379916.1	FimD	Gamma 1
Ago_GCA_007400925	Ago_GCA_007400925_ECA8936239.1	FimD	Gamma 1
Hull_GCA_007911325	Hull_GCA_007911325_ECK9660158.1	FimD	Gamma 1
Pomona_GCA_007179095	Pomona_GCA_007179095_EBV6639583.1	FimD	Gamma 1
Buzu_GCA_014434405	Buzu_GCA_014434405_EGE5390533.1	FimD	Gamma 1
Kalina_GCA_003911695	Kalina_GCA_003911695_MLX00319.1	FimD	Gamma 1
Offa_GCA_016594375	Offa_GCA_016594375_EGZ9634582.1	FimD	Gamma 1
Menston_GCA_008463885	Menston_GCA_008463885_ECT4040550.1	FimD	Gamma 1
Stanley_GCA_008482785	Stanley_GCA_008482785_ECT8176503.1	FimD	Gamma 1
Uganda_GCA_011231035	Uganda_GCA_011231035_EEG3882316.1	FimD	Gamma 1
Wandsworth_GCA_007747435	Wandsworth_GCA_007747435_ECH8731644.1	FimD	Gamma 1
Kingabwa_GCA_007012025	Kingabwa_GCA_007012025_EBS4906562.1	FimD	Gamma 1
Tallahassee_GCA_007547795	Tallahassee_GCA_007547795_ECE0149222.1	FimD	Gamma 1
Newport_GCA_007818265	Newport_GCA_007818265_ECJ3624930.1	FimD	Gamma 1
Montevideo_GCA_008809635	Montevideo_GCA_008809635_ECZ5461274.1	FimD	Gamma 1
Derby_GCA_010895875	Derby_GCA_010895875_EEA4525282.1	FimD	Gamma 1
Bournemouth_GCA_011411375	Bournemouth_GCA_011411375_EEJ2302309.1	FimD	Gamma 1
Hato_GCA_010461405	Hato_GCA_010461405_EDR7439464.1	FimD	Gamma 1
Soerenga_GCA_008484665	Soerenga_GCA_008484665_ECT8897107.1	FimD	Gamma 1
Havana_GCA_007838535	Havana_GCA_007838535_ECJ7124485.1	FimD	Gamma 1
Heidelberg_GCA_007742375	Heidelberg_GCA_007742375_ECH7766170.1	FimD	Gamma 1
Choleraesuis_GCA_007748275	Choleraesuis_GCA_007748275_ECH8998421.1	FimD	Gamma 1
Paratyphi_C_GCA_007646315	Paratyphi_C_GCA_007646315_ECG1324269.1	FimD	Gamma 1
Michigan_GCA_008429805	Michigan_GCA_008429805_ECS6225837.1	FimD	Gamma 1
Nchanga_GCA_010662565	Nchanga_GCA_010662565_EDV4625656.1	FimD	Gamma 1
Ealing_GCA_010176655	Ealing_GCA_010176655_EDO5935177.1	FimD	Gamma 1
Norwich_GCA_010714415	Norwich_GCA_010714415_EDW4135488.1	FimD	Gamma 1
Hartford_GCA_011082525	Hartford_GCA_011082525_EED4013900.1	FimD	Gamma 1
Widemarsh_GCA_010684485	Widemarsh_GCA_010684485_EDV8672253.1	FimD	Gamma 1
Oslo_GCA_014234585	Oslo_GCA_014234585_EGB7391525.1	FimD	Gamma 1
Haifa_GCA_007596555	Haifa_GCA_007596555_ECF0196382.1	FimD	Gamma 1
Saintpaul_GCA_010571705	Saintpaul_GCA_010571705_EDT9924237.1	FimD	Gamma 1
Saintpaul_GCA_003873295	Saintpaul_GCA_003873295_MIQ96821.1	FimD	Gamma 1
Muenchen_GCA_008487485	Muenchen_GCA_008487485_ECT9332730.1	FimD	Gamma 1
Alachua_GCA_006933515	Alachua_GCA_006933515_EBQ9856257.1	FimD	Gamma 1
Baildon_GCA_010133595	Baildon_GCA_010133595_EDO3124121.1	FimD	Gamma 1
Singapore_GCA_010538955	Singapore_GCA_010538955_EDT3369536.1	FimD	Gamma 1
Isangi_GCA_008483225	Isangi_GCA_008483225_ECT8262958.1	FimD	Gamma 1
Potsdam_GCA_007741875	Potsdam_GCA_007741875_ECH7612995.1	FimD	Gamma 1
Paratyphi_B_GCA_008466925	Paratyphi_B_GCA_008466925_ECT4725192.1	FimD	Gamma 1
Abony_GCA_007036735	Abony_GCA_007036735_EBT0662144.1	FimD	Gamma 1
Birkenhead_GCA_008429885	Birkenhead_GCA_008429885_ECS6294353.1	FimD	Gamma 1
Alabama_GCA_010777455	Alabama_GCA_010777455_EDX7315573.1	FimD	Gamma 1
Irumu_GCA_006932535	Irumu_GCA_006932535_EBQ9229047.1	FimD	Gamma 1
Paratyphi_B_var_Java_GCA_010595645	Paratyphi_B_var_Java_GCA_010595645_EDU3738911.1	FimD	Gamma 1
Mikawasima_GCA_010971535	Mikawasima_GCA_010971535_EEB9717565.1	FimD	Gamma 1
Richmond_GCA_010921605	Richmond_GCA_010921605_EEA9089661.1	FimD	Gamma 1
Hvittingfoss_GCA_010671525	Hvittingfoss_GCA_010671525_EDV6796901.1	FimD	Gamma 1
Kibusi_GCA_004225845	Kibusi_GCA_004225845_EAA9356410.1	FimD	Gamma 1
Bareilly_GCA_010554025	Bareilly_GCA_010554025_EDT6546966.1	FimD	Gamma 1
Richmond_GCA_007471575	Richmond_GCA_007471575_ECC2913636.1	FimD	Gamma 1
Bareilly_GCA_006518715	Bareilly_GCA_006518715_EBH8148655.1	FimD	Gamma 1
Blockley_GCA_010175875	Blockley_GCA_010175875_EDO5953308.1	FimD	Gamma 1
Hvittingfoss_GCA_010972175	Hvittingfoss_GCA_010972175_EEC0674876.1	FimD	Gamma 1
Brunei_GCA_006934895	Brunei_GCA_006934895_EBQ9919521.1	FimD	Gamma 1
Liverpool_GCA_016096775	Liverpool_GCA_016096775_HAU6867799.1	FimD	Gamma 1
Kiambu_GCA_016027635	Kiambu_GCA_016027635_HAU2865275.1	FimD	Gamma 1
Enteritidis_GCA_010261455	Enteritidis_GCA_010261455_HAE0022847.1	FimD	Gamma 1
Dublin_GCA_008431285	Dublin_GCA_008431285_ECS6274122.1	FimD	Gamma 1
Nchanga_GCA_007186895	Nchanga_GCA_007186895_EBV7756054.1	FimD	Gamma 1
London_GCA_010683605	London_GCA_010683605_EDV7690210.1	FimD	Gamma 1
Mbandaka_GCA_006759365	Mbandaka_GCA_006759365_EBN1041960.1	FimD	Gamma 1
Litchfield_GCA_006452915	Litchfield_GCA_006452915_EBG6405384.1	FimD	Gamma 1
Indiana_GCA_005688935	Indiana_GCA_005688935_EAS4658737.1	FimD	Gamma 1
Wangata_GCA_016099045	Wangata_GCA_016099045_HAU7256040.1	FimD	Gamma 1
Glostrup_GCA_007425725	Glostrup_GCA_007425725_ECB4235201.1	FimD	Gamma 1
Gaminara_GCA_005531695	Gaminara_GCA_005531695_EAO9433375.1	FimD	Gamma 1
Muenster_GCA_014216125	Muenster_GCA_014216125_EGB6380620.1	FimD	Gamma 1
Rubislaw_GCA_006637005	Rubislaw_GCA_006637005_EBK3079495.1	FimD	Gamma 1
Abaetetuba_GCA_007549235	Abaetetuba_GCA_007549235_ECE0876449.1	FimD	Gamma 1
Inverness_GCA_007177095	Inverness_GCA_007177095_EBV5750212.1	FimD	Gamma 1
Kentucky_GCA_006305465	Kentucky_GCA_006305465_EBE6587623.1	FimD	Gamma 1
Barranquilla_GCA_007020985	Barranquilla_GCA_007020985_EBS7274032.1	FimD	Gamma 1
Nottingham_GCA_010912475	Nottingham_GCA_010912475_EEA7291391.1	FimD	Gamma 1
Luciana_GCA_005897775	Luciana_GCA_005897775_EAW1010246.1	FimD	Gamma 1
Chandans_GCA_004220425	Chandans_GCA_004220425_EAA8311784.1	FimD	Gamma 1
Kentucky_GCA_009075685	Kentucky_GCA_009075685_EDE4135428.1	FimD	Gamma 1
Grumpensis_GCA_007763535	Grumpensis_GCA_007763535_ECI2291053.1	FimD	Gamma 1
Florida_GCA_007534835	Florida_GCA_007534835_ECD7241074.1	FimD	Gamma 1
Brandenburg_GCA_011154515	Brandenburg_GCA_011154515_EEE8836507.1	FimD	Gamma 1
Reading_GCA_007756035	Reading_GCA_007756035_ECI0590212.1	FimD	Gamma 1
Duisburg_GCA_004174705	Duisburg_GCA_004174705_EAA3107571.1	FimD	Gamma 1
Gatuni_GCA_007425425	Gatuni_GCA_007425425_ECB4466016.1	FimD	Gamma 1
Cotham_GCA_010623405	Cotham_GCA_010623405_EDU7226160.1	FimD	Gamma 1
Panama_GCA_007224595	Panama_GCA_007224595_EBW7459211.1	FimD	Gamma 1
Roodepoort_GCA_011118795	Roodepoort_GCA_011118795_EEE1814537.1	FimD	Gamma 1
Durban_GCA_015850475	Durban_GCA_015850475_EGS0314137.1	FimD	Gamma 1
Saarbruecken_GCA_008430505	Saarbruecken_GCA_008430505_ECS6007426.1	FimD	Gamma 1
Sandiego_GCA_006815685	Sandiego_GCA_006815685_EBO3965108.1	FimD	Gamma 1
Arechavaleta_GCA_008528455	Arechavaleta_GCA_008528455_ECU8694149.1	FimD	Gamma 1
Shubra_GCA_008972365	Shubra_GCA_008972365_EDC6230381.1	FimD	Gamma 1
Kintambo_GCA_008413925	Kintambo_GCA_008413925_ECS4029985.1	FimD	Gamma 1
Infantis_GCA_009122245	Infantis_GCA_009122245_EDF6727097.1	FimD	Gamma 1
Cerro_GCA_010428765	Cerro_GCA_010428765_EDR0756829.1	FimD	Gamma 1
Kottbus_GCA_010972075	Kottbus_GCA_010972075_EEC0645730.1	FimD	Gamma 1
Larochelle_GCA_006521355	Larochelle_GCA_006521355_EBH8756934.1	FimD	Gamma 1
Braenderup_GCA_010756195	Braenderup_GCA_010756195_EDX3485139.1	FimD	Gamma 1
Ohio_GCA_008431065	Ohio_GCA_008431065_ECS6165540.1	FimD	Gamma 1
Livingstone_GCA_009999465	Livingstone_GCA_009999465_EDN4510179.1	FimD	Gamma 1
Mikawasima_GCA_007547755	Mikawasima_GCA_007547755_ECE0487111.1	FimD	Gamma 1
Hadar_GCA_014474675	Hadar_GCA_014474675_EGF1864197.1	FimD	Gamma 1
Ouakam_GCA_010700005	Ouakam_GCA_010700005_EDW1716989.1	FimD	Gamma 1
Lagos_GCA_008601425	Lagos_GCA_008601425_ECW3355059.1	FimD	Gamma 1
Emek_GCA_004255205	Emek_GCA_004255205_EAB6380697.1	FimD	Gamma 1
Typhi_GCA_010528315	Typhi_GCA_010528315_EDT1146315.1	FimD	Gamma 1
Albany_GCA_008521105	Albany_GCA_008521105_ECU6860223.1	FimD	Gamma 1
Miami_GCA_007477665	Miami_GCA_007477665_ECC3678731.1	FimD	Gamma 1
Cerro_GCA_007747355	Cerro_GCA_007747355_ECH8846221.1	FimD	Gamma 1
Orion_GCA_011553955	Orion_GCA_011553955_EEM1212130.1	FimD	Gamma 1
Lexington_GCA_006519135	Lexington_GCA_006519135_EBH8368852.1	FimD	Gamma 1
Aqua_GCA_007378915	Aqua_GCA_007378915_ECA3791302.1	FimD	Gamma 1
Apeyeme_GCA_007472975	Apeyeme_GCA_007472975_ECC3160353.1	FimD	Gamma 1
Suelldorf_GCA_010413035	Suelldorf_GCA_010413035_EDQ7556668.1	FimD	Gamma 1
Tilene_GCA_008524625	Tilene_GCA_008524625_ECU8052334.1	FimD	Gamma 1
Newport_GCA_004224645	Newport_GCA_004224645_EAA9029865.1	FimD	Gamma 1
Lille_GCA_006933395	Lille_GCA_006933395_EBQ9733856.1	FimD	Gamma 1
Matopeni_GCA_008526195	Matopeni_GCA_008526195_ECU8212936.1	FimD	Gamma 1
Chailey_GCA_008520375	Chailey_GCA_008520375_ECU6961057.1	FimD	Gamma 1
Napoli_GCA_006991805	Napoli_GCA_006991805_EBS1717725.1	FimD	Gamma 1
Paratyphi_A_GCA_005604015	Paratyphi_A_GCA_005604015_EAQ5394709.1	FimD	Gamma 1
Mississippi_GCA_010399605	Mississippi_GCA_010399605_EDQ4647637.1	FimD	Gamma 1
Lomalinda_GCA_008437985	Lomalinda_GCA_008437985_ECS7921172.1	FimD	Gamma 1
Montaigu_GCA_009247085	Montaigu_GCA_009247085_EDH5632435.1	SddC	Gamma 1
Brazzaville_GCA_007644865	Brazzaville_GCA_007644865_ECG1260512.1	SddC	Gamma 1
Westminster_GCA_010972535	Westminster_GCA_010972535_EEC0906498.1	SddC	Gamma 1
Mendoza_GCA_006431255	Mendoza_GCA_006431255_EBG5098057.1	SddC	Gamma 1
Denver_GCA_003891855	Denver_GCA_003891855_MKC76352.1	Sddc/SdfC	Gamma 1
Newmexico_GCA_010371225	Newmexico_GCA_010371225_EDP9257180.1	Sddc/SdfC	Gamma 1
Weslaco_GCA_007342445	Weslaco_GCA_007342445_EBZ6071871.1	Sddc/SdfC	Gamma 1
Sanjuan_GCA_007818625	Sanjuan_GCA_007818625_ECJ4225080.1	Sddc/SdfC	Gamma 1
Buzu_GCA_014434405	Buzu_GCA_014434405_EGE5390120.1	Sddc/SdfC	Gamma 1
Alabama_GCA_010777455	Alabama_GCA_010777455_EDX7313819.1	Sddc/SdfC	Gamma 1
Saphra_GCA_007301575	Saphra_GCA_007301575_EBY6674627.1	Sddc/SdfC	Gamma 1
Wien_GCA_007248615	Wien_GCA_007248615_EBX3368175.1	Sddc/SdfC	Gamma 1
Nima_GCA_007610115	Nima_GCA_007610115_ECF3328667.1	Sddc/SdfC	Gamma 1
Waycross_GCA_007230195	Waycross_GCA_007230195_EBW8677385.1	Sddc/SdfC	Gamma 1
Pomona_GCA_007179095	Pomona_GCA_007179095_EBV6639880.1	Sddc/SdfC	Gamma 1
Guinea_GCA_010752535	Guinea_GCA_010752535_EDX2342302.1	Sddc/SdfC	Gamma 1
Toucra_GCA_008525405	Toucra_GCA_008525405_ECU7990741.1	SdfC	Gamma 1
Florida_GCA_007534835	Florida_GCA_007534835_ECD7240059.1	SdfC	Gamma 1
Carrau_GCA_010293465	Carrau_GCA_010293465_EDP2033731.1	SdfC	Gamma 1
Madelia_GCA_010492905	Madelia_GCA_010492905_EDS4138243.1	SdfC	Gamma 1
Tucson_GCA_007749195	Tucson_GCA_007749195_ECH9345903.1	SdfC	Gamma 1
Bahrenfeld_GCA_010972135	Bahrenfeld_GCA_010972135_EEC0684954.1	SdfC	Gamma 1
Oranienburg_GCA_005566805	Oranienburg_GCA_005566805_EAP7202942.1	SdfC	Gamma 1
Matadi_GCA_003878435	Matadi_GCA_003878435_MII31004.1	SdfC	Gamma 1
Gatuni_GCA_007425425	Gatuni_GCA_007425425_ECB4468177.1	SdfC	Gamma 1
Bonariensis_GCA_007159765	Bonariensis_GCA_007159765_EBV1569569.1	SdfC	Gamma 1
Chester_GCA_005593835	Chester_GCA_005593835_EAQ3084137.1	SdfC	Gamma 1
Poona_GCA_009326515	Poona_GCA_009326515_EDI4696372.1	SdfC	Gamma 1
Sundsvall_SRR8224568	Sundsvall_SRR8224568	SdfC	Gamma 1
Kokomlemle_GCA_007744815	Kokomlemle_GCA_007744815_ECH8236806.1	SdfC	Gamma 1
Duisburg_GCA_004174705	Duisburg_GCA_004174705_EAA3106829.1	SdfC	Gamma 1
Beaudesert_GCA_004192575	Beaudesert_GCA_004192575_EAA7138230.1	SdfC	Gamma 1
Gaminara_GCA_005531695	Gaminara_GCA_005531695_EAO9434405.1	SdfC	Gamma 1
Schwarzengrund_GCA_008515115	Schwarzengrund_GCA_008515115_ECU5432100.1	SdfC	Gamma 1
Javiana_GCA_010588615	Javiana_GCA_010588615_EDU2734724.1	SdfC	Gamma 1
Reading_GCA_007756035	Reading_GCA_007756035_ECI0587222.1	SdfC	Gamma 1
Bredeney_GCA_009999525	Bredeney_GCA_009999525_EDN4525860.1	SdfC	Gamma 1
Johannesburg_GCA_006570125	Johannesburg_GCA_006570125_EBI7589480.1	SdfC	Gamma 1
Urbana_GCA_007551395	Urbana_GCA_007551395_ECE1039907.1	SdfC	Gamma 1
Muenster_GCA_014216125	Muenster_GCA_014216125_EGB6381152.1	SdfC	Gamma 1
Freetown_GCA_007820375	Freetown_GCA_007820375_ECJ4559672.1	SdfC	Gamma 1
Eastbourne_GCA_007750175	Eastbourne_GCA_007750175_ECH9416805.1	SdfC	Gamma 1
Fluntern_GCA_010775075	Fluntern_GCA_010775075_EDX6748488.1	SdfC	Gamma 1
Montevideo_GCA_008824545	Montevideo_GCA_008824545_ECZ8058428.1	SdfC	Gamma 1
Bredeney_GCA_011419335	Bredeney_GCA_011419335_EEJ3850915.1	SdfC	Gamma 1
Grumpensis_GCA_007763535	Grumpensis_GCA_007763535_ECI2289199.1	SdfC	Gamma 1
Brazil_GCA_010647965	Brazil_GCA_010647965_EDV1840048.1	SdfC	Gamma 1
Minnesota_GCA_011704655	Minnesota_GCA_011704655_EEP0475767.1	SdfC	Gamma 1
Arechavaleta_GCA_008528455	Arechavaleta_GCA_008528455_ECU8694302.1	SdfC	Gamma 1
Panama_GCA_007224595	Panama_GCA_007224595_EBW7456965.1	SdfC	Gamma 1
Saarbruecken_GCA_008430505	Saarbruecken_GCA_008430505_ECS6005585.1	SdfC	Gamma 1
Durban_GCA_015850475	Durban_GCA_015850475_EGS0314643.1	SdfC	Gamma 1
Roodepoort_GCA_011118795	Roodepoort_GCA_011118795_EEE1815165.1	SdfC	Gamma 1
Chandans_GCA_004220425	Chandans_GCA_004220425_EAA8309423.1	SdfC	Gamma 1
Brandenburg_GCA_011154515	Brandenburg_GCA_011154515_EEE8836005.1	SdfC	Gamma 1
Nottingham_SRR1269367	Nottingham_SRR1269367_gnl_extdb_pgaptmp_003089	SdfC	Gamma 1
Nottingham_GCA_010912475	Nottingham_GCA_010912475_EEA7289982.1	SdfC	Gamma 1
Edinburg_GCA_004192535	Edinburg_GCA_004192535_EAA7258843.1	SdfC	Gamma 1
Horsham_GCA_010441095	Horsham_GCA_010441095_EDR3139365.1	SdfC	Gamma 1
Barranquilla_GCA_007020985	Barranquilla_GCA_007020985_EBS7271282.1	SdfC	Gamma 1
Overschie_GCA_006986825	Overschie_GCA_006986825_EBS0793917.1	SdfC	Gamma 1
Luciana_GCA_005897775	Luciana_GCA_005897775_EAW1009855.1	SdfC	Gamma 1
Cotham_GCA_010623405	Cotham_GCA_010623405_EDU7224995.1	SdfC	Gamma 1
Give_GCA_007209875	Give_GCA_007209875_EBW3981864.1	SdfC	Gamma 1
Praha_GCA_006918055	Praha_GCA_006918055_EBQ6113996.1	SdfC	Gamma 1
Glostrup_GCA_007425725	Glostrup_GCA_007425725_ECB4235666.1	SdfC	Gamma 1
Jangwani_GCA_004275715	Jangwani_GCA_004275715_EAC1007029.1	SdfC	Gamma 1
Rubislaw_GCA_006637005	Rubislaw_GCA_006637005_EBK3077485.1	SdfC	Gamma 1
Clackamas_GCA_010483935	Clackamas_GCA_010483935_EDS2356184.1	SdfC	Gamma 1
Lomita_GCA_010632605	Lomita_GCA_010632605_EDU8802052.1	SdfC	Gamma 1
Carmel_GCA_006933235	Carmel_GCA_006933235_EBQ9600946.1	SdfC	Gamma 1
Abaetetuba_GCA_007549235	Abaetetuba_GCA_007549235_ECE0875139.1	SdfC	Gamma 1
Reading_GCA_007761635	Reading_GCA_007761635_ECI2026751.1	SdfC	Gamma 1
Sandiego_GCA_006815685	Sandiego_GCA_006815685_EBO3964582.1	SdfC	Gamma 1
Eastbourne_GCA_014759065	Eastbourne_GCA_014759065_EGI6133992.1	SdfC	Gamma 1
Montevideo_GCA_008809635	Montevideo_GCA_008809635_ECZ5461408.1	StiC	Gamma 1
Anfo_GCA_007477505	Anfo_GCA_007477505_ECC3620597.1	StiC	Gamma 1
Amsterdam_GCA_014755485	Amsterdam_GCA_014755485_EGI5223741.1	StiC	Gamma 1
Richmond_GCA_010921605	Richmond_GCA_010921605_EEA9090650.1	StiC	Gamma 1
Livingstone_GCA_010441435	Livingstone_GCA_010441435_EDR3348420.1	StiC	Gamma 1
Herston_GCA_007303935	Herston_GCA_007303935_EBY7389968.1	StiC	Gamma 1
Kibusi_GCA_004225845	Kibusi_GCA_004225845_EAA9358735.1	StiC	Gamma 1
Anatum_GCA_010132895	Anatum_GCA_010132895_EDO2984177.1	StiC	Gamma 1
Kalina_GCA_003911695	Kalina_GCA_003911695_MLW99027.1	StiC	Gamma 1
Tilene_GCA_008524625	Tilene_GCA_008524625_ECU8055457.1	StiC	Gamma 1
Colindale_GCA_007203415	Colindale_GCA_007203415_EBW2615263.1	StiC	Gamma 1
Widemarsh_GCA_010684485	Widemarsh_GCA_010684485_EDV8673128.1	StiC	Gamma 1
Berta_GCA_010673025	Berta_GCA_010673025_EDV7029060.1	StiC	Gamma 1
Ealing_GCA_010176655	Ealing_GCA_010176655_EDO5935552.1	StiC	Gamma 1
Idikan_GCA_006572565	Idikan_GCA_006572565_EBI7842975.1	StiC	Gamma 1
Corvallis_GCA_016518495	Corvallis_GCA_016518495_EGY5515179.1	StiC	Gamma 1
Ouakam_GCA_010700005	Ouakam_GCA_010700005_EDW1717818.1	StiC	Gamma 1
Derby_GCA_010895875	Derby_GCA_010895875_EEA4526682.1	StiC	Gamma 1
Stanleyville_GCA_005959525	Stanleyville_GCA_005959525_EAX3637740.1	StiC	Gamma 1
Menston_GCA_008463885	Menston_GCA_008463885_ECT4041332.1	StiC	Gamma 1
Lattenkamp_GCA_007816115	Lattenkamp_GCA_007816115_ECJ3921888.1	StiC	Gamma 1
Praha_GCA_006918055	Praha_GCA_006918055_EBQ6114256.1	StiC	Gamma 1
Rubislaw_GCA_006637005	Rubislaw_GCA_006637005_EBK3077729.1	StiC	Gamma 1
Gaminara_GCA_005531695	Gaminara_GCA_005531695_EAO9436027.1	StiC	Gamma 1
Glostrup_GCA_007425725	Glostrup_GCA_007425725_ECB4237866.1	StiC	Gamma 1
Schwarzengrund_GCA_008515115	Schwarzengrund_GCA_008515115_ECU5434055.1	StiC	Gamma 1
Bredeney_GCA_009999525	Bredeney_GCA_009999525_EDN4526342.1	StiC	Gamma 1
Oranienburg_GCA_005566805	Oranienburg_GCA_005566805_EAP7203818.1	StiC	Gamma 1
Richmond_GCA_007471575	Richmond_GCA_007471575_ECC2913393.1	StiC	Gamma 1
Fluntern_GCA_010775075	Fluntern_GCA_010775075_EDX6748705.1	StiC	Gamma 1
Bredeney_GCA_011419335	Bredeney_GCA_011419335_EEJ3851629.1	StiC	Gamma 1
Roodepoort_GCA_011118795	Roodepoort_GCA_011118795_EEE1813144.1	StiC	Gamma 1
Montevideo_GCA_008824545	Montevideo_GCA_008824545_ECZ8057274.1	StiC	Gamma 1
Abaetetuba_GCA_007549235	Abaetetuba_GCA_007549235_ECE0872904.1	StiC	Gamma 1
Kokomlemle_GCA_007744815	Kokomlemle_GCA_007744815_ECH8238425.1	StiC	Gamma 1
Jangwani_GCA_004275715	Jangwani_GCA_004275715_EAC1008215.1	StiC	Gamma 1
Give_GCA_007209875	Give_GCA_007209875_EBW3982017.1	StiC	Gamma 1
Panama_GCA_007224595	Panama_GCA_007224595_EBW7459451.1	StiC	Gamma 1
Bonariensis_GCA_007159765	Bonariensis_GCA_007159765_EBV1570428.1	StiC	Gamma 1
Beaudesert_GCA_004192575	Beaudesert_GCA_004192575_EAA7138049.1	StiC	Gamma 1
Toucra_GCA_008525405	Toucra_GCA_008525405_ECU7990885.1	StiC	Gamma 1
Pomona_GCA_010511755	Pomona_GCA_010511755_EDS7690778.1	StiC	Gamma 1
Kisarawe_GCA_010794395	Kisarawe_GCA_010794395_EDY0485429.1	StiC	Gamma 1
Brandenburg_GCA_011154515	Brandenburg_GCA_011154515_EEE8838259.1	StiC	Gamma 1
Clackamas_GCA_010483935	Clackamas_GCA_010483935_EDS2358548.1	StiC	Gamma 1
Sundsvall_SRR8224568	Sundsvall_SRR8224568_gnl_extdb_pgaptmp_002587	StiC	Gamma 1
Minnesota_GCA_011704655	Minnesota_GCA_011704655_EEP0473239.1	StiC	Gamma 1
Poona_GCA_009326515	Poona_GCA_009326515_EDI4698141.1	StiC	Gamma 1
Eastbourne_GCA_007750175	Eastbourne_GCA_007750175_ECH9420169.1	StiC	Gamma 1
Lomita_GCA_010632605	Lomita_GCA_010632605_EDU8802890.1	StiC	Gamma 1
Arechavaleta_GCA_008528455	Arechavaleta_GCA_008528455_ECU8693773.1	StiC	Gamma 1
Duisburg_GCA_004174705	Duisburg_GCA_004174705_EAA3108356.1	StiC	Gamma 1
Eastbourne_GCA_014759065	Eastbourne_GCA_014759065_EGI6132360.1	StiC	Gamma 1
Gatuni_GCA_007425425	Gatuni_GCA_007425425_ECB4467591.1	StiC	Gamma 1
Reading_GCA_007761635	Reading_GCA_007761635_ECI2029077.1	StiC	Gamma 1
Sandiego_GCA_006815685	Sandiego_GCA_006815685_EBO3965604.1	StiC	Gamma 1
Chester_GCA_005593835	Chester_GCA_005593835_EAQ3084902.1	StiC	Gamma 1
Durban_GCA_015850475	Durban_GCA_015850475_EGS0315752.1	StiC	Gamma 1
Paratyphi_B_var_Java_GCA_010595645	Paratyphi_B_var_Java_GCA_010595645_EDU3738451.1	StiC	Gamma 1
Saarbruecken_GCA_008430505	Saarbruecken_GCA_008430505_ECS6005675.1	StiC	Gamma 1
Urbana_GCA_007551395	Urbana_GCA_007551395_ECE1042463.1	StiC	Gamma 1
Johannesburg_GCA_006570125	Johannesburg_GCA_006570125_EBI7590920.1	StiC	Gamma 1
Horsham_GCA_010441095	Horsham_GCA_010441095_EDR3140855.1	StiC	Gamma 1
Javiana_GCA_010588615	Javiana_GCA_010588615_EDU2737329.1	StiC	Gamma 1
Bahrenfeld_GCA_010972135	Bahrenfeld_GCA_010972135_EEC0687850.1	StiC	Gamma 1
Tucson_GCA_007749195	Tucson_GCA_007749195_ECH9343947.1	StiC	Gamma 1
Madelia_GCA_010492905	Madelia_GCA_010492905_EDS4140169.1	StiC	Gamma 1
Carrau_GCA_010293465	Carrau_GCA_010293465_EDP2033919.1	StiC	Gamma 1
Brazil_GCA_010647965	Brazil_GCA_010647965_EDV1839072.1	StiC	Gamma 1
Edinburg_GCA_004192535	Edinburg_GCA_004192535_EAA7258750.1	StiC	Gamma 1
Luciana_GCA_005897775	Luciana_GCA_005897775_EAW1011230.1	StiC	Gamma 1
Chandans_GCA_004220425	Chandans_GCA_004220425_EAA8309629.1	StiC	Gamma 1
Grumpensis_GCA_007763535	Grumpensis_GCA_007763535_ECI2286816.1	StiC	Gamma 1
Nottingham_GCA_010912475	Nottingham_GCA_010912475_EEA7288787.1	StiC	Gamma 1
Matadi_GCA_003878435	Matadi_GCA_003878435_MII34793.1	StiC	Gamma 1
Nottingham_SRR1269367	Nottingham_SRR1269367	StiC	Gamma 1
Barranquilla_GCA_007020985	Barranquilla_GCA_007020985_EBS7273398.1	StiC	Gamma 1
Florida_GCA_007534835	Florida_GCA_007534835_ECD7241653.1	StiC	Gamma 1
Cotham_GCA_010623405	Cotham_GCA_010623405_EDU7227704.1	StiC	Gamma 1
Reading_GCA_007756035	Reading_GCA_007756035_ECI0589987.1	StiC	Gamma 1
Overschie_GCA_006986825	Overschie_GCA_006986825_EBS0794191.1	StiC	Gamma 1
Muenster_GCA_014216125	Muenster_GCA_014216125_EGB6383793.1	StiC	Gamma 1
Freetown_GCA_007820375	Freetown_GCA_007820375_ECJ4558696.1	StiC	Gamma 1
Carmel_GCA_006933235	Carmel_GCA_006933235_EBQ9600381.1	StiC	Gamma 1
Havana_GCA_010541145	Havana_GCA_010541145_EDT3744755.1	StiC	Gamma 1
Albany_GCA_008521105	Albany_GCA_008521105_ECU6862203.1	StiC	Gamma 1
Choleraesuis_GCA_007748275	Choleraesuis_GCA_007748275_ECH8995476.1	StiC	Gamma 1
Kibusi_GCA_010973855	Kibusi_GCA_010973855_EEC0937603.1	StiC	Gamma 1
Newport_GCA_007818265	Newport_GCA_007818265_ECJ3625647.1	StiC	Gamma 1
Hvittingfoss_GCA_010671525	Hvittingfoss_GCA_010671525_EDV6798338.1	StiC	Gamma 1
Bournemouth_GCA_011411375	Bournemouth_GCA_011411375_EEJ2306170.1	StiC	Gamma 1
Emek_GCA_004255205	Emek_GCA_004255205_EAB6380162.1	StiC	Gamma 1
Tallahassee_GCA_007547795	Tallahassee_GCA_007547795_ECE0150393.1	StiC	Gamma 1
Holcomb_GCA_010002305	Holcomb_GCA_010002305_EDN5101576.1	StiC	Gamma 1
Hvittingfoss_GCA_010972175	Hvittingfoss_GCA_010972175_EEC0672774.1	StiC	Gamma 1
Typhimurium_GCA_008432425	Typhimurium_GCA_008432425_ECS6635513.1	StiC	Gamma 1
I_4_5_12_i_minus_GCA_007751355	I_4_5_12_i_minus_GCA_007751355_ECH9591563.1	StiC	Gamma 1
Manhattan_GCA_008403915	Manhattan_GCA_008403915_ECS1750334.1	StiC	Gamma 1
Kingabwa_GCA_007012025	Kingabwa_GCA_007012025_EBS4908195.1	StiC	Gamma 1
London_GCA_010683605	London_GCA_010683605_EDV7691309.1	StiC	Gamma 1
Albert_GCA_008528755	Albert_GCA_008528755_ECU8770931.1	StiC	Gamma 1
Nchanga_GCA_007186895	Nchanga_GCA_007186895_EBV7758254.1	StiC	Gamma 1
Isangi_GCA_008483225	Isangi_GCA_008483225_ECT8261928.1	StiC	Gamma 1
Paratyphi_B_GCA_008466925	Paratyphi_B_GCA_008466925_ECT4727937.1	StiC	Gamma 1
Enteritidis_GCA_010261455	Enteritidis_GCA_010261455_HAE0021563.1	StiC	Gamma 1
Dublin_GCA_008431285	Dublin_GCA_008431285_ECS6276134.1	StiC	Gamma 1
Chailey_GCA_008520375	Chailey_GCA_008520375_ECU6959518.1	StiC	Gamma 1
Singapore_GCA_010538955	Singapore_GCA_010538955_EDT3369683.1	StiC	Gamma 1
Aberdeen_GCA_003871475	Aberdeen_GCA_003871475_MIK37346.1	StiC	Gamma 1
Ohio_GCA_008431065	Ohio_GCA_008431065_ECS6164847.1	StiC	Gamma 1
Mikawasima_GCA_010971535	Mikawasima_GCA_010971535_EEB9719246.1	StiC	Gamma 1
Brunei_GCA_006934895	Brunei_GCA_006934895_EBQ9919876.1	StiC	Gamma 1
Saintpaul_GCA_003873295	Saintpaul_GCA_003873295_MIQ97645.1	StiC	Gamma 1
Shubra_GCA_008972365	Shubra_GCA_008972365_EDC6230704.1	StiC	Gamma 1
Haifa_GCA_007596555	Haifa_GCA_007596555_ECF0196770.1	StiC	Gamma 1
Bareilly_GCA_010554025	Bareilly_GCA_010554025_EDT6547269.1	StiC	Gamma 1
Bareilly_GCA_006518715	Bareilly_GCA_006518715_EBH8150058.1	StiC	Gamma 1
Kisarawe_GCA_010015325	Kisarawe_GCA_010015325_EDN7292144.1	StiC	Gamma 1
Concord_GCA_010185425	Concord_GCA_010185425_HAC8145705.1	StiC	Gamma 1
Pensacola_GCA_009127305	Pensacola_GCA_009127305_EDE2459677.1	StiC	Gamma 1
Livingstone_GCA_009999465	Livingstone_GCA_009999465_EDN4509530.1	StiC	Gamma 1
Heidelberg_GCA_007742375	Heidelberg_GCA_007742375_ECH7768812.1	StiC	Gamma 1
Blockley_GCA_010175875	Blockley_GCA_010175875_EDO5953683.1	StiC	Gamma 1
Hartford_GCA_011082525	Hartford_GCA_011082525_EED4015168.1	StiC	Gamma 1
Abony_GCA_007036735	Abony_GCA_007036735_EBT0664938.1	StiC	Gamma 1
Saintpaul_GCA_010571705	Saintpaul_GCA_010571705_EDT9925465.1	StiC	Gamma 1
Matopeni_GCA_008526195	Matopeni_GCA_008526195_ECU8214710.1	StiC	Gamma 1
Kottbus_GCA_003878215	Kottbus_GCA_003878215_MIH41368.1	StiC	Gamma 1
Coeln_GCA_009623155	Coeln_GCA_009623155_HAB2068098.1	StiC	Gamma 1
Newport_GCA_004224645	Newport_GCA_004224645_EAA9032192.1	StiC	Gamma 1
Amager_GCA_010529555	Amager_GCA_010529555_EDT1366075.1	StiC	Gamma 1
Okatie_GCA_006419965	Okatie_GCA_006419965_EBG2962737.1	StiC	Gamma 1
Stanley_GCA_008482785	Stanley_GCA_008482785_ECT8178067.1	StiC	Gamma 1
Muenchen_GCA_008487485	Muenchen_GCA_008487485_ECT9334020.1	StiC	Gamma 1
Mgulani_GCA_007752515	Mgulani_GCA_007752515_ECH9867967.1	StiC	Gamma 1
Lagos_GCA_008601425	Lagos_GCA_008601425_ECW3356167.1	StiC	Gamma 1
Michigan_GCA_008429805	Michigan_GCA_008429805_ECS6228321.1	StiC	Gamma 1
Birkenhead_GCA_008429885	Birkenhead_GCA_008429885_ECS6292000.1	StiC	Gamma 1
Virchow_GCA_008619155	Virchow_GCA_008619155_ECW7042917.1	StiC	Gamma 1
Bovismorbificans_GCA_010554085	Bovismorbificans_GCA_010554085_EDT6556285.1	StiC	Gamma 1
Nchanga_GCA_010662565	Nchanga_GCA_010662565_EDV4623051.1	StiC	Gamma 1
Othmarschen_GCA_004220545	Othmarschen_GCA_004220545_EAA8322554.1	StiC	Gamma 1
Altona_GCA_010634425	Altona_GCA_010634425_EDU9066552.1	StiC	Gamma 1
Thompson_GCA_006091915	Thompson_GCA_006091915_EBA3317814.1	StiC	Gamma 1
Kentucky_GCA_006305465	Kentucky_GCA_006305465_EBE6589962.1	StiC	Gamma 1
Nima_GCA_007610115	Nima_GCA_007610115_ECF3328986.1	StiC	Gamma 1
Poano_GCA_008426565	Poano_GCA_008426565_ECS5199007.1	StiC	Gamma 1
Bovismorbificans_GCA_006697905	Bovismorbificans_GCA_006697905_EBL7077531.1	StiC	Gamma 1
Amoutive_GCA_011437155	Amoutive_GCA_011437155_EEJ7133827.1	StiC	Gamma 1
Virchow_GCA_008866205	Virchow_GCA_008866205_EDA6154467.1	StiC	Gamma 1
Worthington_GCA_008145485	Worthington_GCA_008145485_ECO4041084.1	StiC	Gamma 1
Mbandaka_GCA_006759365	Mbandaka_GCA_006759365_EBN1042304.1	StiC	Gamma 1
Kedougou_GCA_008474725	Kedougou_GCA_008474725_ECT6759808.1	StiC	Gamma 1
Kisangani_GCA_010285105	Kisangani_GCA_010285105_HAE1103993.1	StiC	Gamma 1
Hato_GCA_010461405	Hato_GCA_010461405_EDR7440889.1	StiC	Gamma 1
Senftenberg_GCA_008113645	Senftenberg_GCA_008113645_ECO0814763.1	StiC	Gamma 1
Infantis_GCA_009122245	Infantis_GCA_009122245_EDF6724029.1	StiC	Gamma 1
Hadar_GCA_014474675	Hadar_GCA_014474675_EGF1864748.1	StiC	Gamma 1
Alachua_GCA_006933515	Alachua_GCA_006933515_EBQ9856970.1	StiC	Gamma 1
Larochelle_GCA_006521355	Larochelle_GCA_006521355_EBH8758515.1	StiC	Gamma 1
Braenderup_GCA_010756195	Braenderup_GCA_010756195_EDX3484301.1	StiC	Gamma 1
Anecho_GCA_006981285	Anecho_GCA_006981285_EBR9237815.1	StiC	Gamma 1
Rissen_GCA_009101405	Rissen_GCA_009101405_EDE4677252.1	StiC	Gamma 1
Hull_GCA_007911325	Hull_GCA_007911325_ECK9660870.1	StiC	Gamma 1
Westhampton_GCA_010502935	Westhampton_GCA_010502935_EDS5975173.1	StiC	Gamma 1
Goldcoast_GCA_009256205	Goldcoast_GCA_009256205_HAA0975517.1	StiC	Gamma 1
Putten_GCA_014755845	Putten_GCA_014755845_EGI5256964.1	StiC	Gamma 1
Norwich_GCA_010714415	Norwich_GCA_010714415_EDW4134371.1	StiC	Gamma 1
Weltevreden_GCA_011416735	Weltevreden_GCA_011416735_EEJ3331082.1	StiC	Gamma 1
Suelldorf_GCA_010413035	Suelldorf_GCA_010413035_EDQ7553921.1	StiC	Gamma 1
Takoradi_GCA_007629245	Takoradi_GCA_007629245_ECF7474432.1	StiC	Gamma 1
Tennessee_GCA_011083205	Tennessee_GCA_011083205_EED4208672.1	StiC	Gamma 1
Cerro_GCA_010428765	Cerro_GCA_010428765_EDR0759161.1	StiC	Gamma 1
Havana_GCA_007838535	Havana_GCA_007838535_ECJ7123644.1	StiC	Gamma 1
Baildon_GCA_010133595	Baildon_GCA_010133595_EDO3123253.1	StiC	Gamma 1
Litchfield_GCA_006452915	Litchfield_GCA_006452915_EBG6408768.1	StiC	Gamma 1
Kintambo_GCA_008413925	Kintambo_GCA_008413925_ECS4030866.1	StiC	Gamma 1
Agona_GCA_008993595	Agona_GCA_008993595_EDC9851108.1	StiC	Gamma 1
Mikawasima_GCA_007547755	Mikawasima_GCA_007547755_ECE0486609.1	StiC	Gamma 1
Cubana_GCA_006528515	Cubana_GCA_006528515_EBI0390237.1	StiC	Gamma 1
Agoueve_GCA_007748495	Agoueve_GCA_007748495_ECH9112234.1	StiC	Gamma 1
Offa_GCA_016594375	Offa_GCA_016594375_EGZ9636406.1	StiC	Gamma 1
Meleagridis_GCA_007228615	Meleagridis_GCA_007228615_EBW8377439.1	StiC	Gamma 1
Fresno_GCA_006993245	Fresno_GCA_006993245_EBS2111185.1	StiC	Gamma 1
Apeyeme_GCA_007472975	Apeyeme_GCA_007472975_ECC3160993.1	StiC	Gamma 1
Bere_GCA_005505735	Bere_GCA_005505735_EAO4363885.1	StiC	Gamma 1
Molade_GCA_010125745	Molade_GCA_010125745_EDO1617469.1	StiC	Gamma 1
Inverness_GCA_007177095	Inverness_GCA_007177095_EBV5749905.1	StiC	Gamma 1
Aqua_GCA_007378915	Aqua_GCA_007378915_ECA3792483.1	StiC	Gamma 1
Lille_GCA_006933395	Lille_GCA_006933395_EBQ9734883.1	StiC	Gamma 1
Kentucky_GCA_009075685	Kentucky_GCA_009075685_EDE4136755.1	StiC	Gamma 1
Soerenga_GCA_008484665	Soerenga_GCA_008484665_ECT8898916.1	StiC	Gamma 1
Ago_GCA_007400925	Ago_GCA_007400925_ECA8937950.1	StiC	Gamma 1
Give_GCA_007209875	Give_GCA_007209875_EBW3982201.1	SthB	Gamma 1
Matadi_GCA_003878435	Matadi_GCA_003878435_MII31976.1	SthB	Gamma 1
Luciana_GCA_005897775	Luciana_GCA_005897775_EAW1011408.1	SthB	Gamma 1
Roodepoort_GCA_011118795	Roodepoort_GCA_011118795_EEE1813320.1	SthB	Gamma 1
Sandiego_GCA_006815685	Sandiego_GCA_006815685_EBO3965789.1	SthB	Gamma 1
Lomita_GCA_010632605	Lomita_GCA_010632605_EDU8802540.1	SthB	Gamma 1
Reading_GCA_007761635	Reading_GCA_007761635_ECI2029217.1	SthB	Gamma 1
Eastbourne_GCA_014759065	Eastbourne_GCA_014759065_EGI6133154.1	SthB	Gamma 1
Florida_GCA_007534835	Florida_GCA_007534835_ECD7240256.1	SthB	Gamma 1
Reading_GCA_007756035	Reading_GCA_007756035_ECI0588978.1	SthB	Gamma 1
Tucson_GCA_007749195	Tucson_GCA_007749195_ECH9342178.1	SthB	Gamma 1
Carrau_GCA_010293465	Carrau_GCA_010293465_EDP2031490.1	SthB	Gamma 1
Madelia_GCA_010492905	Madelia_GCA_010492905_EDS4138580.1	SthB	Gamma 1
Bahrenfeld_GCA_010972135	Bahrenfeld_GCA_010972135_EEC0685629.1	SthB	Gamma 1
Durban_GCA_015850475	Durban_GCA_015850475_EGS0315931.1	SthB	Gamma 1
Panama_GCA_007224595	Panama_GCA_007224595_EBW7458397.1	SthB	Gamma 1
Arechavaleta_GCA_008528455	Arechavaleta_GCA_008528455_ECU8693125.1	SthB	Gamma 1
Minnesota_GCA_011704655	Minnesota_GCA_011704655_EEP0473419.1	SthB	Gamma 1
Toucra_GCA_008525405	Toucra_GCA_008525405_ECU7991069.1	SthB	Gamma 1
Glostrup_GCA_007425725	Glostrup_GCA_007425725_ECB4237065.1	SthB	Gamma 1
Rubislaw_GCA_006637005	Rubislaw_GCA_006637005_EBK3077910.1	SthB	Gamma 1
Abaetetuba_GCA_007549235	Abaetetuba_GCA_007549235_ECE0873370.1	SthB	Gamma 1
Horsham_GCA_010441095	Horsham_GCA_010441095_EDR3141026.1	SthB	Gamma 1
Johannesburg_GCA_006570125	Johannesburg_GCA_006570125_EBI7590736.1	SthB	Gamma 1
Urbana_GCA_007551395	Urbana_GCA_007551395_ECE1040767.1	SthB	Gamma 1
Jangwani_GCA_004275715	Jangwani_GCA_004275715_EAC1009511.1	SthB	Gamma 1
Brazil_GCA_010647965	Brazil_GCA_010647965_EDV1838012.1	SthB	Gamma 1
Wien_GCA_007248615	Wien_GCA_007248615_EBX3369683.1	SthB	Gamma 1
Pomona_GCA_007179095	Pomona_GCA_007179095_EBV6637458.1	SthB	Gamma 1
Agama_GCA_010264855	Agama_GCA_010264855_HAE0781260.1	SthB	Gamma 1
Guinea_GCA_010752535	Guinea_GCA_010752535_EDX2341781.1	SthB	Gamma 1
Saphra_GCA_007301575	Saphra_GCA_007301575_EBY6676997.1	SthB	Gamma 1
Nima_GCA_007610115	Nima_GCA_007610115_ECF3328160.1	SthB	Gamma 1
Montevideo_GCA_008824545	Montevideo_GCA_008824545_ECZ8057455.1	SthB	Gamma 1
Bonariensis_GCA_007159765	Bonariensis_GCA_007159765_EBV1572431.1	SthB	Gamma 1
Alabama_GCA_010777455	Alabama_GCA_010777455_EDX7315896.1	SthB	Gamma 1
Kingston_GCA_014587375	Kingston_GCA_014587375_EGG8392234.1	SthB	Gamma 1
Agbeni_GCA_010575465	Agbeni_GCA_010575465_EDU0597827.1	SthB	Gamma 1
Telelkebir_GCA_014972545	Telelkebir_GCA_014972545_EGK1308433.1	SthB	Gamma 1
Mississippi_GCA_010434115	Mississippi_GCA_010434115_EDR1714731.1	SthB	Gamma 1
Essen_GCA_007412765	Essen_GCA_007412765_ECB1176783.1	SthB	Gamma 1
Ituri_GCA_010550925	Ituri_GCA_010550925_EDT5712232.1	SthB	Gamma 1
Durham_GCA_010283445	Durham_GCA_010283445_HAE0922908.1	SthB	Gamma 1
Newmexico_GCA_010371225	Newmexico_GCA_010371225_EDP9256002.1	SthB	Gamma 1
Denver_GCA_003891855	Denver_GCA_003891855_MKC73965.1	SthB	Gamma 1
Maricopa_GCA_010555265	Maricopa_GCA_010555265_EDT6774880.1	SthB	Gamma 1
Weslaco_GCA_007342445	Weslaco_GCA_007342445_EBZ6070644.1	SthB	Gamma 1
Sanjuan_GCA_007818625	Sanjuan_GCA_007818625_ECJ4222713.1	SthB	Gamma 1
Kisarawe_GCA_010794395	Kisarawe_GCA_010794395_EDY0484839.1	SthB	Gamma 1
Orion_GCA_011553955	Orion_GCA_011553955_EEM1210747.1	SthB	Gamma 1
Paratyphi_B_var_Java_GCA_010595645	Paratyphi_B_var_Java_GCA_010595645_EDU3736941.1	SthB	Gamma 1
Paratyphi_B_GCA_008466925	Paratyphi_B_GCA_008466925_ECT4728120.1	SthB	Gamma 1
Paratyphi_C_GCA_007646315	Paratyphi_C_GCA_007646315_ECG1327043.1	SthB	Gamma 1
Molade_GCA_010125745	Molade_GCA_010125745_EDO1615886.1	SthB	Gamma 1
Choleraesuis_GCA_007748275	Choleraesuis_GCA_007748275_ECH8997922.1	SthB	Gamma 1
Ohio_GCA_008431065	Ohio_GCA_008431065_ECS6163241.1	SthB	Gamma 1
Kottbus_GCA_010972075	Kottbus_GCA_010972075_EEC0645347.1	SthB	Gamma 1
Mississippi_GCA_010399605	Mississippi_GCA_010399605_EDQ4648267.1	SthB	Gamma 1
Lomalinda_GCA_008437985	Lomalinda_GCA_008437985_ECS7918037.1	SthB	Gamma 1
Bredeney_GCA_011419335	Bredeney_GCA_011419335_EEJ3851948.1	SthB	Gamma 1
Brandenburg_GCA_011154515	Brandenburg_GCA_011154515_EEE8838439.1	SthB	Gamma 1
Nottingham_GCA_010912475	Nottingham_GCA_010912475_EEA7288601.1	SthB	Gamma 1
Schwarzengrund_GCA_008515115	Schwarzengrund_GCA_008515115_ECU5434241.1	SthB	Gamma 1
Bredeney_GCA_009999525	Bredeney_GCA_009999525_EDN4526524.1	SthB	Gamma 1
Montaigu_GCA_009247085	Montaigu_GCA_009247085_EDH5631659.1	SthB	Gamma 1
Mendoza_GCA_006431255	Mendoza_GCA_006431255_EBG5099135.1	SthB	Gamma 1
Westminster_GCA_010972535	Westminster_GCA_010972535_EEC0905765.1	SthB	Gamma 1
Brazzaville_GCA_007644865	Brazzaville_GCA_007644865_ECG1260093.1	SthB	Gamma 1
Havana_GCA_007838535	Havana_GCA_007838535_ECJ7123834.1	SthB	Gamma 1
Altona_GCA_010634425	Altona_GCA_010634425_EDU9066744.1	SthB	Gamma 1
Mbandaka_GCA_006759365	Mbandaka_GCA_006759365_EBN1041175.1	SthB	Gamma 1
Waycross_GCA_007230195	Waycross_GCA_007230195_EBW8678122.1	SthB	Gamma 1
Nottingham_SRR1269367	Nottingham_SRR1269367_gnl_extdb_pgaptmp_004334	SthB	Gamma 1
Freetown_GCA_007820375	Freetown_GCA_007820375_ECJ4557485.1	SthB	Gamma 1
Holcomb_GCA_010002305	Holcomb_GCA_010002305_EDN5099833.1	SthB	Gamma 1
Amsterdam_GCA_007747155	Amsterdam_GCA_007747155_ECH8914516.1	SthB	Gamma 1
Kiambu_GCA_016027635	Kiambu_GCA_016027635_HAU2864501.1	SthB	Gamma 1
Buzu_GCA_014434405	Buzu_GCA_014434405_EGE5392123.1	SthB	Gamma 1
Praha_GCA_006918055	Praha_GCA_006918055_EBQ6117447.1	SthB	Gamma 1
Clackamas_GCA_010483935	Clackamas_GCA_010483935_EDS2357280.1	SthB	Gamma 1
Sundsvall_SRR8224568	Sundsvall_SRR8224568_gnl_extdb_pgaptmp_000423	SthB	Gamma 1
Barranquilla_GCA_007020985	Barranquilla_GCA_007020985_EBS7273579.1	SthB	Gamma 1
Aqua_GCA_007378915	Aqua_GCA_007378915_ECA3790552.1	SthB	Gamma 1
Kokomlemle_GCA_007744815	Kokomlemle_GCA_007744815_ECH8238607.1	SthB	Gamma 1
Idikan_GCA_006572565	Idikan_GCA_006572565_EBI7843159.1	SthB	Gamma 1
Derby_GCA_010895875	Derby_GCA_010895875_EEA4525019.1	SthB	Gamma 1
Bournemouth_GCA_011411375	Bournemouth_GCA_011411375_EEJ2302948.1	SthB	Gamma 1
Kentucky_GCA_006305465	Kentucky_GCA_006305465_EBE6590520.1	SthB	Gamma 1
Soerenga_GCA_008484665	Soerenga_GCA_008484665_ECT8899110.1	SthB	Gamma 1
Lattenkamp_GCA_007816115	Lattenkamp_GCA_007816115_ECJ3924034.1	SthB	Gamma 1
Newport_GCA_004224645	Newport_GCA_004224645_EAA9030606.1	SthB	Gamma 1
Bovismorbificans_GCA_010554085	Bovismorbificans_GCA_010554085_EDT6555066.1	SthB	Gamma 1
Richmond_GCA_010921605	Richmond_GCA_010921605_EEA9089292.1	SthB	Gamma 1
Ealing_GCA_010176655	Ealing_GCA_010176655_EDO5935747.1	SthB	Gamma 1
I_4_5_12_i_minus_GCA_007751355	I_4_5_12_i_minus_GCA_007751355_ECH9592260.1	SthB	Gamma 1
Typhimurium_GCA_008432425	Typhimurium_GCA_008432425_ECS6633853.1	SthB	Gamma 1
Westhampton_GCA_010502935	Westhampton_GCA_010502935_EDS5975612.1	SthB	Gamma 1
Cerro_GCA_007747355	Cerro_GCA_007747355_ECH8842268.1	SthB	Gamma 1
Widemarsh_GCA_010684485	Widemarsh_GCA_010684485_EDV8673318.1	SthB	Gamma 1
Kalina_GCA_003911695	Kalina_GCA_003911695_MLX01532.1	SthB	Gamma 1
Indiana_GCA_005688935	Indiana_GCA_005688935_EAS4658859.1	SthB	Gamma 1
Birkenhead_GCA_008429885	Birkenhead_GCA_008429885_ECS6293868.1	SthB	Gamma 1
Inverness_GCA_007177095	Inverness_GCA_007177095_EBV5750309.1	SthB	Gamma 1
Albert_GCA_008528755	Albert_GCA_008528755_ECU8772199.1	SthB	Gamma 1
Poano_GCA_008426565	Poano_GCA_008426565_ECS5198750.1	SthB	Gamma 1
Agona_GCA_008993595	Agona_GCA_008993595_EDC9850915.1	SthB	Gamma 1
Albany_GCA_008521105	Albany_GCA_008521105_ECU6860645.1	SthB	Gamma 1
Irumu_GCA_006932535	Irumu_GCA_006932535_EBQ9230726.1	SthB	Gamma 1
Edinburg_GCA_004192535	Edinburg_GCA_004192535_EAA7257451.1	SthB	Gamma 1
Menston_GCA_008463885	Menston_GCA_008463885_ECT4041520.1	SthB	Gamma 1
Livingstone_GCA_009999465	Livingstone_GCA_009999465_EDN4506624.1	SthB	Gamma 1
Emek_GCA_004255205	Emek_GCA_004255205_EAB6379328.1	SthB	Gamma 1
London_GCA_010683605	London_GCA_010683605_EDV7688723.1	SthB	Gamma 1
Fresno_GCA_006993245	Fresno_GCA_006993245_EBS2110231.1	SthB	Gamma 1
Hvittingfoss_GCA_010972175	Hvittingfoss_GCA_010972175_EEC0672960.1	SthB	Gamma 1
Manhattan_GCA_008403915	Manhattan_GCA_008403915_ECS1750526.1	SthB	Gamma 1
Muenchen_GCA_008487485	Muenchen_GCA_008487485_ECT9333452.1	SthB	Gamma 1
Kingabwa_GCA_007012025	Kingabwa_GCA_007012025_EBS4909617.1	SthB	Gamma 1
Eastbourne_GCA_007750175	Eastbourne_GCA_007750175_ECH9418532.1	SthB	Gamma 1
Grumpensis_GCA_007763535	Grumpensis_GCA_007763535_ECI2286998.1	SthB	Gamma 1
Javiana_GCA_010588615	Javiana_GCA_010588615_EDU2737509.1	SthB	Gamma 1
Beaudesert_GCA_004192575	Beaudesert_GCA_004192575_EAA7134319.1	SthB	Gamma 1
Poona_GCA_009326515	Poona_GCA_009326515_EDI4698320.1	SthB	Gamma 1
Overschie_GCA_006986825	Overschie_GCA_006986825_EBS0794041.1	SthB	Gamma 1
Anatum_GCA_010132895	Anatum_GCA_010132895_EDO2984363.1	SthB	Gamma 1
Montevideo_GCA_008809635	Montevideo_GCA_008809635_ECZ5458595.1	SthB	Gamma 1
Anfo_GCA_007477505	Anfo_GCA_007477505_ECC3619695.1	SthB	Gamma 1
Pensacola_GCA_009127305	Pensacola_GCA_009127305_EDE2461170.1	SthB	Gamma 1
Concord_GCA_010185425	Concord_GCA_010185425_HAC8145890.1	SthB	Gamma 1
Virchow_GCA_008619155	Virchow_GCA_008619155_ECW7041516.1	SthB	Gamma 1
Putten_GCA_014755845	Putten_GCA_014755845_EGI5254384.1	SthB	Gamma 1
Hato_GCA_010461405	Hato_GCA_010461405_EDR7439613.1	SthB	Gamma 1
Livingstone_GCA_010441435	Livingstone_GCA_010441435_EDR3348230.1	SthB	Gamma 1
Lille_GCA_006933395	Lille_GCA_006933395_EBQ9732632.1	SthB	Gamma 1
Tennessee_GCA_011083205	Tennessee_GCA_011083205_EED4208852.1	SthB	Gamma 1
Kentucky_GCA_009075685	Kentucky_GCA_009075685_EDE4135782.1	SthB	Gamma 1
Miami_GCA_007477665	Miami_GCA_007477665_ECC3676409.1	SthB	Gamma 1
Lexington_GCA_006519135	Lexington_GCA_006519135_EBH8365782.1	SthB	Gamma 1
Amager_GCA_010529555	Amager_GCA_010529555_EDT1366258.1	SthB	Gamma 1
Litchfield_GCA_006452915	Litchfield_GCA_006452915_EBG6408388.1	SthB	Gamma 1
Okatie_GCA_006419965	Okatie_GCA_006419965_EBG2962920.1	SthB	Gamma 1
Kintambo_GCA_008413925	Kintambo_GCA_008413925_ECS4030665.1	SthB	Gamma 1
Kottbus_GCA_003878215	Kottbus_GCA_003878215_MIH41554.1	SthB	Gamma 1
Dublin_GCA_008431285	Dublin_GCA_008431285_ECS6275940.1	SthB	Gamma 1
Abony_GCA_007036735	Abony_GCA_007036735_EBT0661898.1	SthB	Gamma 1
Suelldorf_GCA_010413035	Suelldorf_GCA_010413035_EDQ7555595.1	SthB	Gamma 1
Amsterdam_GCA_014755485	Amsterdam_GCA_014755485_EGI5221323.1	SthB	Gamma 1
Singapore_GCA_010538955	Singapore_GCA_010538955_EDT3369837.1	SthB	Gamma 1
Ouakam_GCA_010700005	Ouakam_GCA_010700005_EDW1715975.1	SthB	Gamma 1
Michigan_GCA_008429805	Michigan_GCA_008429805_ECS6227430.1	SthB	Gamma 1
Hull_GCA_007911325	Hull_GCA_007911325_ECK9663281.1	SthB	Gamma 1
Brunei_GCA_006934895	Brunei_GCA_006934895_EBQ9921605.1	SthB	Gamma 1
Benin_GCA_007171595	Benin_GCA_007171595_EBV4143315.1	SthB	Gamma 1
Tilene_GCA_008524625	Tilene_GCA_008524625_ECU8052549.1	SthB	Gamma 1
Othmarschen_GCA_004220545	Othmarschen_GCA_004220545_EAA8322747.1	SthB	Gamma 1
Virchow_GCA_008866205	Virchow_GCA_008866205_EDA6152235.1	SthB	Gamma 1
Colindale_GCA_007203415	Colindale_GCA_007203415_EBW2613229.1	SthB	Gamma 1
Gaminara_GCA_005531695	Gaminara_GCA_005531695_EAO9433705.1	SthB	Gamma 1
Oranienburg_GCA_005566805	Oranienburg_GCA_005566805_EAP7204002.1	SthB	Gamma 1
Gatuni_GCA_007425425	Gatuni_GCA_007425425_ECB4469332.1	SthB	Gamma 1
Chandans_GCA_004220425	Chandans_GCA_004220425_EAA8308151.1	SthB	Gamma 1
Cotham_GCA_010623405	Cotham_GCA_010623405_EDU7226471.1	SthB	Gamma 1
Duisburg_GCA_004174705	Duisburg_GCA_004174705_EAA3110282.1	SthB	Gamma 1
Pomona_GCA_010511755	Pomona_GCA_010511755_EDS7690957.1	SthB	Gamma 1
Saarbruecken_GCA_008430505	Saarbruecken_GCA_008430505_ECS6005857.1	SthB	Gamma 1
Muenster_GCA_014216125	Muenster_GCA_014216125_EGB6384139.1	SthB	Gamma 1
Ibadan_GCA_006918075	Ibadan_GCA_006918075_EBQ6101357.1	SthB	Gamma 1
Rissen_GCA_009101405	Rissen_GCA_009101405_EDE4677025.1	SthB	Gamma 1
Paratyphi_A_GCA_005604015	Paratyphi_A_GCA_005604015_EAQ5396036.1	SthB	Gamma 1
Senftenberg_GCA_008113645	Senftenberg_GCA_008113645_ECO0813625.1	SthB	Gamma 1
Potsdam_GCA_007741875	Potsdam_GCA_007741875_ECH7610737.1	SthB	Gamma 1
Isangi_GCA_008483225	Isangi_GCA_008483225_ECT8260983.1	SthB	Gamma 1
Lagos_GCA_008601425	Lagos_GCA_008601425_ECW3356299.1	SthB	Gamma 1
Hvittingfoss_GCA_010671525	Hvittingfoss_GCA_010671525_EDV6796161.1	SthB	Gamma 1
Stanleyville_GCA_005959525	Stanleyville_GCA_005959525_EAX3637923.1	SthB	Gamma 1
Hartford_GCA_011082525	Hartford_GCA_011082525_EED4012180.1	SthB	Gamma 1
Weltevreden_GCA_011416735	Weltevreden_GCA_011416735_EEJ3331270.1	SthB	Gamma 1
Goldcoast_GCA_009256205	Goldcoast_GCA_009256205_HAA0975702.1	SthB	Gamma 1
Agoueve_GCA_007748495	Agoueve_GCA_007748495_ECH9112427.1	SthB	Gamma 1
Infantis_GCA_009122245	Infantis_GCA_009122245_EDF6724212.1	SthB	Gamma 1
Saintpaul_GCA_010571705	Saintpaul_GCA_010571705_EDT9923612.1	SthB	Gamma 1
Enteritidis_GCA_010261455	Enteritidis_GCA_010261455_HAE0023783.1	SthB	Gamma 1
Thompson_GCA_006091915	Thompson_GCA_006091915_EBA3316050.1	SthB	Gamma 1
Stanley_GCA_008482785	Stanley_GCA_008482785_ECT8176870.1	SthB	Gamma 1
Mikawasima_GCA_007547755	Mikawasima_GCA_007547755_ECE0483747.1	SthB	Gamma 1
Anecho_GCA_006981285	Anecho_GCA_006981285_EBR9239299.1	SthB	Gamma 1
Shubra_GCA_008972365	Shubra_GCA_008972365_EDC6232205.1	SthB	Gamma 1
Adelaide_GCA_011190035	Adelaide_GCA_011190035_EEF6351755.1	SthB	Gamma 1
Newport_GCA_007818265	Newport_GCA_007818265_ECJ3622811.1	SthB	Gamma 1
Amoutive_GCA_011437155	Amoutive_GCA_011437155_EEJ7132765.1	SthB	Gamma 1
Oslo_GCA_014234585	Oslo_GCA_014234585_EGB7388532.1	SthB	Gamma 1
Norwich_GCA_010714415	Norwich_GCA_010714415_EDW4132368.1	SthB	Gamma 1
Saintpaul_GCA_003873295	Saintpaul_GCA_003873295_MIQ95918.1	SthB	Gamma 1
Stanleyville_GCA_007477685	Stanleyville_GCA_007477685_ECC3666630.1	SthB	Gamma 1
Offa_GCA_016594375	Offa_GCA_016594375_EGZ9636698.1	SthB	Gamma 1
Nchanga_GCA_010662565	Nchanga_GCA_010662565_EDV4623236.1	SthB	Gamma 1
Chailey_GCA_008520375	Chailey_GCA_008520375_ECU6959702.1	SthB	Gamma 1
Wangata_GCA_016099045	Wangata_GCA_016099045_HAU7254848.1	SthB	Gamma 1
Kibusi_GCA_010973855	Kibusi_GCA_010973855_EEC0936745.1	SthB	Gamma 1
Alachua_GCA_006933515	Alachua_GCA_006933515_EBQ9855225.1	SthB	Gamma 1
Corvallis_GCA_016518495	Corvallis_GCA_016518495_EGY5515367.1	SthB	Gamma 1
Berta_GCA_010673025	Berta_GCA_010673025_EDV7029242.1	SthB	Gamma 1
Takoradi_GCA_007629245	Takoradi_GCA_007629245_ECF7474620.1	SthB	Gamma 1
Worthington_GCA_008145485	Worthington_GCA_008145485_ECO4039979.1	SthB	Gamma 1
Larochelle_GCA_006521355	Larochelle_GCA_006521355_EBH8756062.1	SthB	Gamma 1
Apeyeme_GCA_007472975	Apeyeme_GCA_007472975_ECC3158479.1	SthB	Gamma 1
Haifa_GCA_007596555	Haifa_GCA_007596555_ECF0195945.1	SthB	Gamma 1
Coeln_GCA_009623155	Coeln_GCA_009623155_HAB2068278.1	SthB	Gamma 1
Kisarawe_GCA_010015325	Kisarawe_GCA_010015325_EDN7289669.1	SthB	Gamma 1
Richmond_GCA_007471575	Richmond_GCA_007471575_ECC2911830.1	SthB	Gamma 1
Matopeni_GCA_008526195	Matopeni_GCA_008526195_ECU8212291.1	SthB	Gamma 1
Baildon_GCA_010133595	Baildon_GCA_010133595_EDO3123442.1	SthB	Gamma 1
Wandsworth_GCA_007747435	Wandsworth_GCA_007747435_ECH8731940.1	SthB	Gamma 1
Kedougou_GCA_008474725	Kedougou_GCA_008474725_ECT6759613.1	SthB	Gamma 1
Bovismorbificans_GCA_006697905	Bovismorbificans_GCA_006697905_EBL7078414.1	SthB	Gamma 1
Kisangani_GCA_010285105	Kisangani_GCA_010285105_HAE1104179.1	SthB	Gamma 1
Herston_GCA_007303935	Herston_GCA_007303935_EBY7391357.1	SthB	Gamma 1
Hadar_GCA_014474675	Hadar_GCA_014474675_EGF1864450.1	SthB	Gamma 1
Uganda_GCA_011231035	Uganda_GCA_011231035_EEG3883616.1	SthB	Gamma 1
Nchanga_GCA_007186895	Nchanga_GCA_007186895_EBV7759124.1	SthB	Gamma 1
Bareilly_GCA_010554025	Bareilly_GCA_010554025_EDT6545880.1	SthB	Gamma 1
Havana_GCA_010541145	Havana_GCA_010541145_EDT3741424.1	SthB	Gamma 1
Blockley_GCA_010175875	Blockley_GCA_010175875_EDO5953870.1	SthB	Gamma 1
Bere_GCA_005505735	Bere_GCA_005505735_EAO4363157.1	SthB	Gamma 1
Cubana_GCA_006528515	Cubana_GCA_006528515_EBI0390425.1	SthB	Gamma 1
Mikawasima_GCA_010971535	Mikawasima_GCA_010971535_EEB9716649.1	SthB	Gamma 1
Bareilly_GCA_006518715	Bareilly_GCA_006518715_EBH8151657.1	SthB	Gamma 1
Kibusi_GCA_004225845	Kibusi_GCA_004225845_EAA9357211.1	SthB	Gamma 1
Ago_GCA_007400925	Ago_GCA_007400925_ECA8939822.1	SthB	Gamma 1
Cerro_GCA_010428765	Cerro_GCA_010428765_EDR0757604.1	SthB	Gamma 1
Braenderup_GCA_010756195	Braenderup_GCA_010756195_EDX3483363.1	SthB	Gamma 1
Meleagridis_GCA_007228615	Meleagridis_GCA_007228615_EBW8381467.1	SthB	Gamma 1
Mgulani_GCA_007752515	Mgulani_GCA_007752515_ECH9866830.1	SthB	Gamma 1
Aberdeen_GCA_003871475	Aberdeen_GCA_003871475_MIK37531.1	SthB	Gamma 1
Kingston_GCA_014587375	Kingston_GCA_014587375_EGG8393750.1	SafC	Gamma 3
Agama_GCA_010264855	Agama_GCA_010264855_HAE0781066.1	SafC	Gamma 3
Mississippi_GCA_010434115	Mississippi_GCA_010434115_EDR1715566.1	SafC	Gamma 3
Durham_GCA_010283445	Durham_GCA_010283445_HAE0923585.1	SafC	Gamma 3
Carrau_GCA_010293465	Carrau_GCA_010293465_EDP2035179.1	SafC	Gamma 3
Tallahassee_GCA_007547795	Tallahassee_GCA_007547795_ECE0151947.1	SafC	Gamma 3
Madelia_GCA_010492905	Madelia_GCA_010492905_EDS4141316.1	SafC	Gamma 3
Hartford_GCA_011082525	Hartford_GCA_011082525_EED4016326.1	SafC	Gamma 3
Choleraesuis_GCA_007748275	Choleraesuis_GCA_007748275_ECH8998195.1	SafC	Gamma 3
Mississippi_GCA_010399605	Mississippi_GCA_010399605_EDQ4647863.1	SafC	Gamma 3
Lomalinda_GCA_008437985	Lomalinda_GCA_008437985_ECS7919757.1	SafC	Gamma 3
Bovismorbificans_GCA_010554085	Bovismorbificans_GCA_010554085_EDT6555196.1	SafC	Gamma 3
Paratyphi_A_GCA_005604015	Paratyphi_A_GCA_005604015_EAQ5394412.1	SafC	Gamma 3
Bareilly_GCA_006518715	Bareilly_GCA_006518715_EBH8148915.1	SafC	Gamma 3
Newport_GCA_004224645	Newport_GCA_004224645_EAA9031596.1	SafC	Gamma 3
Mendoza_GCA_006431255	Mendoza_GCA_006431255_EBG5099919.1	SafC	Gamma 3
London_GCA_010683605	London_GCA_010683605_EDV7690574.1	SafC	Gamma 3
Johannesburg_GCA_006570125	Johannesburg_GCA_006570125_EBI7590239.1	SafC	Gamma 3
Rubislaw_GCA_006637005	Rubislaw_GCA_006637005_EBK3079732.1	SafC	Gamma 3
Cotham_GCA_010623405	Cotham_GCA_010623405_EDU7228156.1	SafC	Gamma 3
Pomona_GCA_010511755	Pomona_GCA_010511755_EDS7693958.1	SafC	Gamma 3
Reading_GCA_007756035	Reading_GCA_007756035_ECI0589859.1	SafC	Gamma 3
Gatuni_GCA_007425425	Gatuni_GCA_007425425_ECB4466236.1	SafC	Gamma 3
Suelldorf_GCA_010413035	Suelldorf_GCA_010413035_EDQ7553992.1	SafC	Gamma 3
Sundsvall_SRR8224568	Sundsvall_SRR8224568_gnl_extdb_pgaptmp_001525	SafC	Gamma 3
Roodepoort_GCA_011118795	Roodepoort_GCA_011118795_EEE1814757.1	SafC	Gamma 3
Duisburg_GCA_004174705	Duisburg_GCA_004174705_EAA3109148.1	SafC	Gamma 3
Poona_GCA_009326515	Poona_GCA_009326515_EDI4696996.1	SafC	Gamma 3
Eastbourne_GCA_014759065	Eastbourne_GCA_014759065_EGI6135555.1	SafC	Gamma 3
Saarbruecken_GCA_008430505	Saarbruecken_GCA_008430505_ECS6008433.1	SafC	Gamma 3
Nima_GCA_007610115	Nima_GCA_007610115_ECF3329533.1	SafC	Gamma 3
Apeyeme_GCA_007472975	Apeyeme_GCA_007472975_ECC3160859.1	SafC	Gamma 3
Nchanga_GCA_010662565	Nchanga_GCA_010662565_EDV4626729.1	SafC	Gamma 3
Litchfield_GCA_006452915	Litchfield_GCA_006452915_EBG6405628.1	SafC	Gamma 3
Amsterdam_GCA_007747155	Amsterdam_GCA_007747155_ECH8915041.1	SafC	Gamma 3
Mikawasima_GCA_010971535	Mikawasima_GCA_010971535_EEB9717806.1	SafC	Gamma 3
Enteritidis_GCA_010261455	Enteritidis_GCA_010261455_HAE0023092.1	SafC	Gamma 3
Fluntern_GCA_010775075	Fluntern_GCA_010775075_EDX6750101.1	SafC	Gamma 3
Anatum_GCA_010132895	Anatum_GCA_010132895_EDO2986478.1	SafC	Gamma 3
Panama_GCA_007224595	Panama_GCA_007224595_EBW7459700.1	SafC	Gamma 3
Glostrup_GCA_007425725	Glostrup_GCA_007425725_ECB4235423.1	SafC	Gamma 3
Overschie_GCA_006986825	Overschie_GCA_006986825_EBS0795283.1	SafC	Gamma 3
Montevideo_GCA_008824545	Montevideo_GCA_008824545_ECZ8060586.1	SafC	Gamma 3
Indiana_GCA_005688935	Indiana_GCA_005688935_EAS4661257.1	SafC	Gamma 3
Adelaide_GCA_011190035	Adelaide_GCA_011190035_EEF6350977.1	SafC	Gamma 3
Oslo_GCA_014234585	Oslo_GCA_014234585_EGB7390559.1	SafC	Gamma 3
Kottbus_GCA_010972075	Kottbus_GCA_010972075_EEC0644303.1	SafC	Gamma 3
Anecho_GCA_006981285	Anecho_GCA_006981285_EBR9238283.1	SafC	Gamma 3
Liverpool_GCA_016096775	Liverpool_GCA_016096775_HAU6868037.1	SafC	Gamma 3
Emek_GCA_004255205	Emek_GCA_004255205_EAB6378801.1	SafC	Gamma 3
Singapore_GCA_010538955	Singapore_GCA_010538955_EDT3367497.1	SafC	Gamma 3
Abony_GCA_007036735	Abony_GCA_007036735_EBT0665517.1	SafC	Gamma 3
Nchanga_GCA_007186895	Nchanga_GCA_007186895_EBV7759544.1	SafC	Gamma 3
Michigan_GCA_008429805	Michigan_GCA_008429805_ECS6226088.1	SafC	Gamma 3
Uganda_GCA_011231035	Uganda_GCA_011231035_EEG3882565.1	SafC	Gamma 3
Shubra_GCA_008972365	Shubra_GCA_008972365_EDC6230620.1	SafC	Gamma 3
Alachua_GCA_006933515	Alachua_GCA_006933515_EBQ9858209.1	SafC	Gamma 3
Alabama_GCA_010777455	Alabama_GCA_010777455_EDX7315806.1	SafC	Gamma 3
Isangi_GCA_008483225	Isangi_GCA_008483225_ECT8262176.1	SafC	Gamma 3
Wandsworth_GCA_007747435	Wandsworth_GCA_007747435_ECH8734731.1	SafC	Gamma 3
Matopeni_GCA_008526195	Matopeni_GCA_008526195_ECU8213190.1	SafC	Gamma 3
Westminster_GCA_010972535	Westminster_GCA_010972535_EEC0907062.1	SafC	Gamma 3
Stanley_GCA_008482785	Stanley_GCA_008482785_ECT8176758.1	SafC	Gamma 3
Potsdam_GCA_007741875	Potsdam_GCA_007741875_ECH7611780.1	SafC	Gamma 3
Brazzaville_GCA_007644865	Brazzaville_GCA_007644865_ECG1261338.1	SafC	Gamma 3
Chailey_GCA_008520375	Chailey_GCA_008520375_ECU6961305.1	SafC	Gamma 3
Dublin_GCA_008431285	Dublin_GCA_008431285_ECS6274367.1	SafC	Gamma 3
Blockley_GCA_010175875	Blockley_GCA_010175875_EDO5953558.1	SafC	Gamma 3
Coeln_GCA_009623155	Coeln_GCA_009623155_HAB2067239.1	SafC	Gamma 3
Gaminara_GCA_005531695	Gaminara_GCA_005531695_EAO9433602.1	SafC	Gamma 3
Nottingham_GCA_010912475	Nottingham_GCA_010912475_EEA7291861.1	SafC	Gamma 3
Bredeney_GCA_009999525	Bredeney_GCA_009999525_EDN4528240.1	SafC	Gamma 3
Cerro_GCA_010428765	Cerro_GCA_010428765_EDR0757064.1	SafC	Gamma 3
Buzu_GCA_014434405	Buzu_GCA_014434405_EGE5390778.1	SafC	Gamma 3
Herston_GCA_007303935	Herston_GCA_007303935_EBY7389401.1	SafC	Gamma 3
Widemarsh_GCA_010684485	Widemarsh_GCA_010684485_EDV8673839.1	SafC	Gamma 3
Okatie_GCA_006419965	Okatie_GCA_006419965_EBG2964452.1	SafC	Gamma 3
Kisangani_GCA_010285105	Kisangani_GCA_010285105_HAE1105664.1	SafC	Gamma 3
Stanleyville_GCA_005959525	Stanleyville_GCA_005959525_EAX3640857.1	SafC	Gamma 3
Mgulani_GCA_007752515	Mgulani_GCA_007752515_ECH9868862.1	SafC	Gamma 3
Kingabwa_GCA_007012025	Kingabwa_GCA_007012025_EBS4910025.1	SafC	Gamma 3
Aberdeen_GCA_003871475	Aberdeen_GCA_003871475_MIK38260.1	SafC	Gamma 3
Anfo_GCA_007477505	Anfo_GCA_007477505_ECC3620473.1	SafC	Gamma 3
Waycross_GCA_007230195	Waycross_GCA_007230195_EBW8679890.1	SafC	Gamma 3
Livingstone_GCA_009999465	Livingstone_GCA_009999465_EDN4509317.1	SafC	Gamma 3
Takoradi_GCA_007629245	Takoradi_GCA_007629245_ECF7476090.1	SafC	Gamma 3
Essen_GCA_007412765	Essen_GCA_007412765_ECB1177255.1	SafC	Gamma 3
Amager_GCA_010529555	Amager_GCA_010529555_EDT1367650.1	SafC	Gamma 3
Wien_GCA_007248615	Wien_GCA_007248615_EBX3367827.1	SafC	Gamma 3
Guinea_GCA_010752535	Guinea_GCA_010752535_EDX2340430.1	SafC	Gamma 3
Bonariensis_GCA_007159765	Bonariensis_GCA_007159765_EBV1570977.1	SafC	Gamma 3
Freetown_GCA_007820375	Freetown_GCA_007820375_ECJ4560034.1	SafC	Gamma 3
Florida_GCA_007534835	Florida_GCA_007534835_ECD7244196.1	SafC	Gamma 3
Bovismorbificans_GCA_006697905	Bovismorbificans_GCA_006697905_EBL7077849.1	SafC	Gamma 3
Urbana_GCA_007551395	Urbana_GCA_007551395_ECE1043215.1	SafC	Gamma 3
Matadi_GCA_003878435	Matadi_GCA_003878435_MII34036.1	SafC	Gamma 3
Bareilly_GCA_010554025	Bareilly_GCA_010554025_EDT6547991.1	SafC	Gamma 3
Goldcoast_GCA_009256205	Goldcoast_GCA_009256205_HAA0974716.1	SafC	Gamma 3
Kentucky_GCA_009075685	Kentucky_GCA_009075685_EDE4135670.1	SafC	Gamma 3
Tennessee_GCA_011083205	Tennessee_GCA_011083205_EED4211593.1	SafC	Gamma 3
Saphra_GCA_007301575	Saphra_GCA_007301575_EBY6675111.1	SafC	Gamma 3
Poano_GCA_008426565	Poano_GCA_008426565_ECS5200468.1	SafC	Gamma 3
Weltevreden_GCA_011416735	Weltevreden_GCA_011416735_EEJ3332324.1	SafC	Gamma 3
Wangata_GCA_016099045	Wangata_GCA_016099045_HAU7257533.1	SafC	Gamma 3
Offa_GCA_016594375	Offa_GCA_016594375_EGZ9634821.1	SafC	Gamma 3
Pomona_GCA_007179095	Pomona_GCA_007179095_EBV6640068.1	SafC	Gamma 3
Agona_GCA_008993595	Agona_GCA_008993595_EDC9850116.1	SafC	Gamma 3
Agoueve_GCA_007748495	Agoueve_GCA_007748495_ECH9113504.1	SafC	Gamma 3
Richmond_GCA_007471575	Richmond_GCA_007471575_ECC2913133.1	SafC	Gamma 3
Virchow_GCA_008619155	Virchow_GCA_008619155_ECW7043810.1	SafC	Gamma 3
Paratyphi_B_var_Java_GCA_010595645	Paratyphi_B_var_Java_GCA_010595645_EDU3738219.1	SafC	Gamma 3
Cubana_GCA_006528515	Cubana_GCA_006528515_EBI0390158.1	SafC	Gamma 3
Beaudesert_GCA_004192575	Beaudesert_GCA_004192575_EAA7135710.1	SafC	Gamma 3
Nottingham_SRR1269367	Nottingham_SRR1269367_gnl_extdb_pgaptmp_000805	SafC	Gamma 3
Ago_GCA_007400925	Ago_GCA_007400925_ECA8936528.1	SafC	Gamma 3
Concord_GCA_010185425	Concord_GCA_010185425_HAC8147072.1	SafC	Gamma 3
Ohio_GCA_008431065	Ohio_GCA_008431065_ECS6164379.1	SafC	Gamma 3
Hvittingfoss_GCA_010671525	Hvittingfoss_GCA_010671525_EDV6797147.1	SafC	Gamma 3
Miami_GCA_007477665	Miami_GCA_007477665_ECC3679529.1	SafC	Gamma 3
Lille_GCA_006933395	Lille_GCA_006933395_EBQ9734096.1	SafC	Gamma 3
Amoutive_GCA_011437155	Amoutive_GCA_011437155_EEJ7134457.1	SafC	Gamma 3
Hadar_GCA_014474675	Hadar_GCA_014474675_EGF1863957.1	SafC	Gamma 3
Saintpaul_GCA_010571705	Saintpaul_GCA_010571705_EDT9922086.1	SafC	Gamma 3
Irumu_GCA_006932535	Irumu_GCA_006932535_EBQ9229297.1	SafC	Gamma 3
Kibusi_GCA_010973855	Kibusi_GCA_010973855_EEC0938942.1	SafC	Gamma 3
Albert_GCA_008528755	Albert_GCA_008528755_ECU8770448.1	SafC	Gamma 3
Typhimurium_GCA_008432425	Typhimurium_GCA_008432425_ECS6636422.1	SafC	Gamma 3
I_4_5_12_i_minus_GCA_007751355	I_4_5_12_i_minus_GCA_007751355_ECH9593306.1	SafC	Gamma 3
Holcomb_GCA_010002305	Holcomb_GCA_010002305_EDN5102375.1	SafC	Gamma 3
Soerenga_GCA_008484665	Soerenga_GCA_008484665_ECT8900008.1	SafC	Gamma 3
Mikawasima_GCA_007547755	Mikawasima_GCA_007547755_ECE0485829.1	SafC	Gamma 3
Muenster_GCA_014216125	Muenster_GCA_014216125_EGB6384290.1	SafC	Gamma 3
Kokomlemle_GCA_007744815	Kokomlemle_GCA_007744815_ECH8240339.1	SafC	Gamma 3
Kalina_GCA_003911695	Kalina_GCA_003911695_MLW99959.1	SafC	Gamma 3
Bredeney_GCA_011419335	Bredeney_GCA_011419335_EEJ3850648.1	SafC	Gamma 3
Lomita_GCA_010632605	Lomita_GCA_010632605_EDU8804851.1	SafC	Gamma 3
Barranquilla_GCA_007020985	Barranquilla_GCA_007020985_EBS7274292.1	SafC	Gamma 3
Jangwani_GCA_004275715	Jangwani_GCA_004275715_EAC1007945.1	SafC	Gamma 3
Toucra_GCA_008525405	Toucra_GCA_008525405_ECU7991624.1	SafC	Gamma 3
Chester_GCA_005593835	Chester_GCA_005593835_EAQ3087025.1	SafC	Gamma 3
Grumpensis_GCA_007763535	Grumpensis_GCA_007763535_ECI2289429.1	SafC	Gamma 3
Give_GCA_007209875	Give_GCA_007209875_EBW3982620.1	SafC	Gamma 3
Schwarzengrund_GCA_008515115	Schwarzengrund_GCA_008515115_ECU5435568.1	SafC	Gamma 3
Oranienburg_GCA_005566805	Oranienburg_GCA_005566805_EAP7203697.1	SafC	Gamma 3
Brandenburg_GCA_011154515	Brandenburg_GCA_011154515_EEE8838144.1	SafC	Gamma 3
Molade_GCA_010125745	Molade_GCA_010125745_EDO1616422.1	SafC	Gamma 3
Clackamas_GCA_010483935	Clackamas_GCA_010483935_EDS2356861.1	SafC	Gamma 3
Menston_GCA_008463885	Menston_GCA_008463885_ECT4040798.1	SafC	Gamma 3
Livingstone_GCA_010441435	Livingstone_GCA_010441435_EDR3348981.1	SafC	Gamma 3
Corvallis_GCA_016518495	Corvallis_GCA_016518495_EGY5511874.1	SafC	Gamma 3
Ouakam_GCA_010700005	Ouakam_GCA_010700005_EDW1717239.1	SafC	Gamma 3
Ituri_GCA_010550925	Ituri_GCA_010550925_EDT5713202.1	SafC	Gamma 3
Agbeni_GCA_010575465	Agbeni_GCA_010575465_EDU0599111.1	SafC	Gamma 3
Kintambo_GCA_008413925	Kintambo_GCA_008413925_ECS4029291.1	SafC	Gamma 3
Ibadan_GCA_006918075	Ibadan_GCA_006918075_EBQ6101981.1	SafC	Gamma 3
Montaigu_GCA_009247085	Montaigu_GCA_009247085_EDH5630601.1	SafC	Gamma 3
Kentucky_GCA_006305465	Kentucky_GCA_006305465_EBE6587371.1	SafC	Gamma 3
Orion_GCA_011553955	Orion_GCA_011553955_EEM1213840.1	SafC	Gamma 3
Benin_GCA_007171595	Benin_GCA_007171595_EBV4143628.1	SafC	Gamma 3
Lagos_GCA_008601425	Lagos_GCA_008601425_ECW3357011.1	SafC	Gamma 3
Derby_GCA_010895875	Derby_GCA_010895875_EEA4527537.1	SafC	Gamma 3
Amsterdam_GCA_014755485	Amsterdam_GCA_014755485_EGI5224844.1	SafC	Gamma 3
Fresno_GCA_006993245	Fresno_GCA_006993245_EBS2109289.1	SafC	Gamma 3
Kiambu_GCA_016027635	Kiambu_GCA_016027635_HAU2866982.1	SafC	Gamma 3
Cerro_GCA_007747355	Cerro_GCA_007747355_ECH8843924.1	SafC	Gamma 3
Westhampton_GCA_010502935	Westhampton_GCA_010502935_EDS5976367.1	SafC	Gamma 3
Kibusi_GCA_004225845	Kibusi_GCA_004225845_EAA9356665.1	SafC	Gamma 3
Virchow_GCA_008866205	Virchow_GCA_008866205_EDA6153678.1	SafC	Gamma 3
Havana_GCA_010541145	Havana_GCA_010541145_EDT3744142.1	SafC	Gamma 3
Montevideo_GCA_008809635	Montevideo_GCA_008809635_ECZ5460399.1	SafC	Gamma 3
Infantis_GCA_009122245	Infantis_GCA_009122245_EDF6725616.1	SafC	Gamma 3
Thompson_GCA_006091915	Thompson_GCA_006091915_EBA3316526.1	SafC	Gamma 3
Ealing_GCA_010176655	Ealing_GCA_010176655_EDO5935427.1	SafC	Gamma 3
Colindale_GCA_007203415	Colindale_GCA_007203415_EBW2615694.1	SafC	Gamma 3
Hull_GCA_007911325	Hull_GCA_007911325_ECK9662656.1	SafC	Gamma 3
Hvittingfoss_GCA_010972175	Hvittingfoss_GCA_010972175_EEC0673781.1	SafC	Gamma 3
Kisarawe_GCA_010015325	Kisarawe_GCA_010015325_EDN7290579.1	SafC	Gamma 3
Larochelle_GCA_006521355	Larochelle_GCA_006521355_EBH8757180.1	SafC	Gamma 3
Braenderup_GCA_010756195	Braenderup_GCA_010756195_EDX3483944.1	SafC	Gamma 3
Kottbus_GCA_003878215	Kottbus_GCA_003878215_MIH40223.1	SafC	Gamma 3
Muenchen_GCA_008487485	Muenchen_GCA_008487485_ECT9332979.1	SafC	Gamma 3
Baildon_GCA_010133595	Baildon_GCA_010133595_EDO3123858.1	SafC	Gamma 3
Manhattan_GCA_008403915	Manhattan_GCA_008403915_ECS1752524.1	SafC	Gamma 3
Saintpaul_GCA_003873295	Saintpaul_GCA_003873295_MIQ96627.1	SafC	Gamma 3
Haifa_GCA_007596555	Haifa_GCA_007596555_ECF0197050.1	SafC	Gamma 3
Stanleyville_GCA_007477685	Stanleyville_GCA_007477685_ECC3667507.1	SafC	Gamma 3
Norwich_GCA_010714415	Norwich_GCA_010714415_EDW4135790.1	SafC	Gamma 3
Eastbourne_GCA_007750175	Eastbourne_GCA_007750175_ECH9419774.1	SafC	Gamma 3
Tilene_GCA_008524625	Tilene_GCA_008524625_ECU8054810.1	SafC	Gamma 3
Putten_GCA_014755845	Putten_GCA_014755845_EGI5255592.1	SafC	Gamma 3
Edinburg_GCA_004192535	Edinburg_GCA_004192535_EAA7259471.1	SafC	Gamma 3
Idikan_GCA_006572565	Idikan_GCA_006572565_EBI7844303.1	SafC	Gamma 3
Typhi_GCA_010528315	Typhi_GCA_010528315_EDT1146186.1	SafC	Gamma 3
Richmond_GCA_010921605	Richmond_GCA_010921605_EEA9089912.1	SafC	Gamma 3
Inverness_GCA_007177095	Inverness_GCA_007177095_EBV5751195.1	SafC	Gamma 3
Berta_GCA_010673025	Berta_GCA_010673025_EDV7032271.1	SafC	Gamma 3
Bournemouth_GCA_011411375	Bournemouth_GCA_011411375_EEJ2303336.1	SafC	Gamma 3
Havana_GCA_007838535	Havana_GCA_007838535_ECJ7126954.1	SafC	Gamma 3
Hato_GCA_010461405	Hato_GCA_010461405_EDR7440523.1	SafC	Gamma 3
Albany_GCA_008521105	Albany_GCA_008521105_ECU6860534.1	SafC	Gamma 3
Telelkebir_GCA_014972545	Telelkebir_GCA_014972545_EGK1309698.1	SafC	Gamma 3
Minnesota_GCA_011704655	Minnesota_GCA_011704655_EEP0475329.1	SafC	Gamma 3
Brazil_GCA_010647965	Brazil_GCA_010647965_EDV1838411.1	SafC	Gamma 3
Paratyphi_A_GCA_005604015	Paratyphi_A_GCA_005604015_EAQ5396117.1	SefC	Gamma 3
Miami_GCA_007477665	Miami_GCA_007477665_ECC3676498.1	SefC	Gamma 3
Typhi_GCA_010528315	Typhi_GCA_010528315_EDT1144538.1	SefC	Gamma 3
Dublin_GCA_008431285	Dublin_GCA_008431285_ECS6276035.1	SefC	Gamma 3
Enteritidis_GCA_010261455	Enteritidis_GCA_010261455_HAE0023478.1	SefC	Gamma 3
Berta_GCA_010673025	Berta_GCA_010673025_EDV7029339.1	SefC	Gamma 3
Pomona_GCA_007179095	Pomona_GCA_007179095_EBV6641763.1	SefC	Gamma 3
Mikawasima_GCA_010971535	Mikawasima_GCA_010971535_EEB9721078.1	SefC/SafC	Gamma 3
Gaminara_GCA_005531695	Gaminara_GCA_005531695_EAO9436597.1	SefC/SafC	Gamma 3
Bareilly_GCA_010554025	Bareilly_GCA_010554025_EDT6548255.1	SefC/SafC	Gamma 3
Brunei_GCA_006934895	Brunei_GCA_006934895_EBQ9922605.1	SefC/SafC	Gamma 3
Nchanga_GCA_010662565	Nchanga_GCA_010662565_EDV4626556.1	SefC/SafC	Gamma 3
Bareilly_GCA_006518715	Bareilly_GCA_006518715_EBH8152343.1	SefC/SafC	Gamma 3
Aqua_GCA_007378915	Aqua_GCA_007378915_ECA3791082.1	SefC/SafC	Gamma 3
Florida_GCA_007534835	Florida_GCA_007534835_ECD7243683.1	SefC/SafC	Gamma 3
Aqua_GCA_007378915	Aqua_GCA_007378915_ECA3795101.1	SefC/SafC	Gamma 3
Poano_GCA_008426565	Poano_GCA_008426565_ECS5200644.1	SefC/SafC	Gamma 3
Florida_GCA_007534835	Florida_GCA_007534835_ECD7242528.1	SefC/SafC	Gamma 3
Aqua_GCA_007378915	Aqua_GCA_007378915_ECA3794910.1	SefC/SafC	Gamma 3
Toucra_GCA_008525405	Toucra_GCA_008525405_ECU7993309.1	SefC/SafC	Gamma 3
Poano_GCA_008426565	Poano_GCA_008426565_ECS5198434.1	SefC/SafC	Gamma 3
Overschie_GCA_006986825	Overschie_GCA_006986825_EBS0795403.1	SefC/SafC	Gamma 3
Kottbus_GCA_010972075	Kottbus_GCA_010972075_EEC0647549.1	SefC/SafC	Gamma 3
Glostrup_GCA_007425725	Glostrup_GCA_007425725_ECB4238752.1	SefC/SafC	Gamma 3
Duisburg_GCA_004174705	Duisburg_GCA_004174705_EAA3110495.1	SefC/SafC	Gamma 3
Derby_GCA_010895875	Derby_GCA_010895875_EEA4524738.1	SefC/SafC	Gamma 3
Grumpensis_GCA_007763535	Grumpensis_GCA_007763535_ECI2290021.1	SefC/SafC	Gamma 3
Amager_GCA_010529555	Amager_GCA_010529555_EDT1366513.1	SefC/SafC	Gamma 3
Livingstone_GCA_010441435	Livingstone_GCA_010441435_EDR3347962.1	SefC/SafC	Gamma 3
Ohio_GCA_008431065	Ohio_GCA_008431065_ECS6162936.1	SefC/SafC	Gamma 3
Widemarsh_GCA_010684485	Widemarsh_GCA_010684485_EDV8673415.1	SefC/SafC	Gamma 3
Ealing_GCA_010176655	Ealing_GCA_010176655_EDO5936019.1	SefC/SafC	Gamma 3
Corvallis_GCA_016518495	Corvallis_GCA_016518495_EGY5515599.1	SefC/SafC	Gamma 3
Livingstone_GCA_009999465	Livingstone_GCA_009999465_EDN4506348.1	SefC/SafC	Gamma 3
Tennessee_GCA_011083205	Tennessee_GCA_011083205_EED4209129.1	SefC/SafC	Gamma 3
Amsterdam_GCA_014755485	Amsterdam_GCA_014755485_EGI5220935.1	SefC/SafC	Gamma 3
Kedougou_GCA_008474725	Kedougou_GCA_008474725_ECT6759336.1	SefC/SafC	Gamma 3
Kalina_GCA_003911695	Kalina_GCA_003911695_MLX01187.1	SefC/SafC	Gamma 3
Newport_GCA_004224645	Newport_GCA_004224645_EAA9030872.1	SefC/SafC	Gamma 3
Tilene_GCA_008524625	Tilene_GCA_008524625_ECU8055119.1	SefC/SafC	Gamma 3
Alachua_GCA_006933515	Alachua_GCA_006933515_EBQ9857538.1	SefC/SafC	Gamma 3
Anfo_GCA_007477505	Anfo_GCA_007477505_ECC3619949.1	SefC/SafC	Gamma 3
Saintpaul_GCA_003873295	Saintpaul_GCA_003873295_MIQ95656.1	SefC/SafC	Gamma 3
Isangi_GCA_008483225	Isangi_GCA_008483225_ECT8260715.1	SefC/SafC	Gamma 3
Nchanga_GCA_007186895	Nchanga_GCA_007186895_EBV7757933.1	SefC/SafC	Gamma 3
Abony_GCA_007036735	Abony_GCA_007036735_EBT0661634.1	SefC/SafC	Gamma 3
Montevideo_GCA_008809635	Montevideo_GCA_008809635_ECZ5459761.1	SefC/SafC	Gamma 3
Shubra_GCA_008972365	Shubra_GCA_008972365_EDC6231022.1	SefC/SafC	Gamma 3
London_GCA_010683605	London_GCA_010683605_EDV7688975.1	SefC/SafC	Gamma 3
Infantis_GCA_009122245	Infantis_GCA_009122245_EDF6727431.1	SdiC	Gamma 4
Florida_GCA_007534835	Florida_GCA_007534835_ECD7245045.1	SdiC	Gamma 4
Newmexico_GCA_010371225	Newmexico_GCA_010371225_EDP9256617.1	StkC	Gamma 4	Assigned to StkC because this sub-clade shares a MRCA with StkC reference; all isolates in this subclade are clade C
Denver_GCA_003891855	Denver_GCA_003891855_MKC76608.1	StkC	Gamma 4	Assigned to StkC because this sub-clade shares a MRCA with StkC reference; all isolates in this subclade are clade C
Weslaco_GCA_007342445	Weslaco_GCA_007342445_EBZ6072274.1	StkC	Gamma 4	Assigned to StkC because this sub-clade shares a MRCA with StkC reference; all isolates in this subclade are clade C
Sanjuan_GCA_007818625	Sanjuan_GCA_007818625_ECJ4226495.1	StkC	Gamma 4	Assigned to StkC because this sub-clade shares a MRCA with StkC reference; all isolates in this subclade are clade C
Maricopa_GCA_010555265	Maricopa_GCA_010555265_EDT6776800.1	StkC	Gamma 4	Assigned to StkC because this sub-clade shares a MRCA with StkC reference; all isolates in this subclade are clade C
Ibadan_GCA_006918075	Ibadan_GCA_006918075_EBQ6101442.1	StkC	Gamma 4
Agbeni_GCA_010575465	Agbeni_GCA_010575465_EDU0598496.1	StkC	Gamma 4
Ituri_GCA_010550925	Ituri_GCA_010550925_EDT5713687.1	StkC	Gamma 4
Mississippi_GCA_010434115	Mississippi_GCA_010434115_EDR1714472.1	StkC	Gamma 4
Agama_GCA_010264855	Agama_GCA_010264855_HAE0782050.1	StkC	Gamma 4
Kingston_GCA_014587375	Kingston_GCA_014587375_EGG8391584.1	StkC	Gamma 4
Durham_GCA_010283445	Durham_GCA_010283445_HAE0922354.1	StkC	Gamma 4
Telelkebir_GCA_014972545	Telelkebir_GCA_014972545_EGK1309419.1	StkC	Gamma 4
Essen_GCA_007412765	Essen_GCA_007412765_ECB1176581.1	StkC	Gamma 4
Bareilly_GCA_010554025	Bareilly_GCA_010554025_EDT6547260.1	StkC	Gamma 4
Bareilly_GCA_006518715	Bareilly_GCA_006518715_EBH8150049.1	StkC	Gamma 4
Norwich_GCA_010714415	Norwich_GCA_010714415_EDW4134380.1	StkC	Gamma 4
Kiambu_GCA_016027635	Kiambu_GCA_016027635_HAU2864310.1	StkC	Gamma 4
Ohio_GCA_008431065	Ohio_GCA_008431065_ECS6164838.1	StkC	Gamma 4
Livingstone_GCA_009999465	Livingstone_GCA_009999465_EDN4509539.1	StkC	Gamma 4
Emek_GCA_004255205	Emek_GCA_004255205_EAB6380153.1	StkC	Gamma 4
Uganda_GCA_011231035	Uganda_GCA_011231035_EEG3883424.1	StkC	Gamma 4
Indiana_GCA_005688935	Indiana_GCA_005688935_EAS4659282.1	StkC	Gamma 4
Lexington_GCA_006519135	Lexington_GCA_006519135_EBH8365976.1	StkC	Gamma 4
Thompson_GCA_006091915	Thompson_GCA_006091915_EBA3318973.1	StkC	Gamma 4
Cerro_GCA_007747355	Cerro_GCA_007747355_ECH8842079.1	StkC	Gamma 4
Pensacola_GCA_009127305	Pensacola_GCA_009127305_EDE2459668.1	StkC	Gamma 4
Nchanga_GCA_007186895	Nchanga_GCA_007186895_EBV7758263.1	StkC	Gamma 4
Isangi_GCA_008483225	Isangi_GCA_008483225_ECT8261936.1	StkC	Gamma 4
Paratyphi_A_GCA_005604015	Paratyphi_A_GCA_005604015_EAQ5397929.1	StkC	Gamma 4
Okatie_GCA_006419965	Okatie_GCA_006419965_EBG2962728.1	StkC	Gamma 4
Chailey_GCA_008520375	Chailey_GCA_008520375_ECU6959509.1	StkC	Gamma 4
Mikawasima_GCA_007547755	Mikawasima_GCA_007547755_ECE0486618.1	StkC	Gamma 4
Litchfield_GCA_006452915	Litchfield_GCA_006452915_EBG6408777.1	StkC	Gamma 4
Virchow_GCA_008866205	Virchow_GCA_008866205_EDA6154476.1	StkC	Gamma 4
Stanleyville_GCA_005959525	Stanleyville_GCA_005959525_EAX3637731.1	StkC	Gamma 4
Amoutive_GCA_011437155	Amoutive_GCA_011437155_EEJ7133818.1	StkC	Gamma 4
Herston_GCA_007303935	Herston_GCA_007303935_EBY7389977.1	StkC	Gamma 4
Paratyphi_B_GCA_008466925	Paratyphi_B_GCA_008466925_ECT4727928.1	StkC	Gamma 4
Abony_GCA_007036735	Abony_GCA_007036735_EBT0664929.1	StkC	Gamma 4
Larochelle_GCA_006521355	Larochelle_GCA_006521355_EBH8758506.1	StkC	Gamma 4
Braenderup_GCA_010756195	Braenderup_GCA_010756195_EDX3484292.1	StkC	Gamma 4
Hvittingfoss_GCA_010972175	Hvittingfoss_GCA_010972175_EEC0672765.1	StkC	Gamma 4
Mikawasima_GCA_010971535	Mikawasima_GCA_010971535_EEB9719255.1	StkC	Gamma 4
Birkenhead_GCA_008429885	Birkenhead_GCA_008429885_ECS6291991.1	StkC	Gamma 4
Alachua_GCA_006933515	Alachua_GCA_006933515_EBQ9856961.1	StkC	Gamma 4
Heidelberg_GCA_007742375	Heidelberg_GCA_007742375_ECH7768803.1	StkC	Gamma 4
Amager_GCA_010529555	Amager_GCA_010529555_EDT1366066.1	StkC	Gamma 4
Kintambo_GCA_008413925	Kintambo_GCA_008413925_ECS4030857.1	StkC	Gamma 4
Hartford_GCA_011082525	Hartford_GCA_011082525_EED4015177.1	StkC	Gamma 4
Nchanga_GCA_010662565	Nchanga_GCA_010662565_EDV4623042.1	StkC	Gamma 4
Saintpaul_GCA_010571705	Saintpaul_GCA_010571705_EDT9925456.1	StkC	Gamma 4
Hadar_GCA_014474675	Hadar_GCA_014474675_EGF1864739.1	StkC	Gamma 4
Meleagridis_GCA_007228615	Meleagridis_GCA_007228615_EBW8377430.1	StkC	Gamma 4
Offa_GCA_016594375	Offa_GCA_016594375_EGZ9636415.1	StkC	Gamma 4
Havana_GCA_007838535	Havana_GCA_007838535_ECJ7123635.1	StkC	Gamma 4
Kentucky_GCA_009075685	Kentucky_GCA_009075685_EDE4136764.1	StkC	Gamma 4
Cerro_GCA_010428765	Cerro_GCA_010428765_EDR0759170.1	StkC	Gamma 4
Othmarschen_GCA_004220545	Othmarschen_GCA_004220545_EAA8322545.1	StkC	Gamma 4
Worthington_GCA_008145485	Worthington_GCA_008145485_ECO4041075.1	StkC	Gamma 4
Altona_GCA_010634425	Altona_GCA_010634425_EDU9066543.1	StkC	Gamma 4
Westhampton_GCA_010502935	Westhampton_GCA_010502935_EDS5975182.1	StkC	Gamma 4
Ago_GCA_007400925	Ago_GCA_007400925_ECA8937959.1	StkC	Gamma 4
Lille_GCA_006933395	Lille_GCA_006933395_EBQ9734874.1	StkC	Gamma 4
Coeln_GCA_009623155	Coeln_GCA_009623155_HAB2068089.1	StkC	Gamma 4
Albany_GCA_008521105	Albany_GCA_008521105_ECU6862212.1	StkC	Gamma 4
Putten_GCA_014755845	Putten_GCA_014755845_EGI5256955.1	StkC	Gamma 4
Colindale_GCA_007203415	Colindale_GCA_007203415_EBW2615254.1	StkC	Gamma 4
Takoradi_GCA_007629245	Takoradi_GCA_007629245_ECF7474423.1	StkC	Gamma 4
Hato_GCA_010461405	Hato_GCA_010461405_EDR7440880.1	StkC	Gamma 4
Soerenga_GCA_008484665	Soerenga_GCA_008484665_ECT8898907.1	StkC	Gamma 4
Rissen_GCA_009101405	Rissen_GCA_009101405_EDE4677261.1	StkC	Gamma 4
Molade_GCA_010125745	Molade_GCA_010125745_EDO1617478.1	StkC	Gamma 4
Amsterdam_GCA_007747155	Amsterdam_GCA_007747155_ECH8914325.1	StkC	Gamma 4
Kisangani_GCA_010285105	Kisangani_GCA_010285105_HAE1103984.1	StkC	Gamma 4
Hull_GCA_007911325	Hull_GCA_007911325_ECK9660861.1	StkC	Gamma 4
Anecho_GCA_006981285	Anecho_GCA_006981285_EBR9237824.1	StkC	Gamma 4
Apeyeme_GCA_007472975	Apeyeme_GCA_007472975_ECC3160984.1	StkC	Gamma 4
Suelldorf_GCA_010413035	Suelldorf_GCA_010413035_EDQ7553930.1	StkC	Gamma 4
Senftenberg_GCA_008113645	Senftenberg_GCA_008113645_ECO0814772.1	StkC	Gamma 4
Mbandaka_GCA_006759365	Mbandaka_GCA_006759365_EBN1042295.1	StkC	Gamma 4
Kalina_GCA_003911695	Kalina_GCA_003911695_MLW99018.1	StkC	Gamma 4
Cubana_GCA_006528515	Cubana_GCA_006528515_EBI0390228.1	StkC	Gamma 4
Agoueve_GCA_007748495	Agoueve_GCA_007748495_ECH9112225.1	StkC	Gamma 4
Fresno_GCA_006993245	Fresno_GCA_006993245_EBS2111176.1	StkC	Gamma 4
Tennessee_GCA_011083205	Tennessee_GCA_011083205_EED4208663.1	StkC	Gamma 4
Bere_GCA_005505735	Bere_GCA_005505735_EAO4363876.1	StkC	Gamma 4
Berta_GCA_010673025	Berta_GCA_010673025_EDV7029051.1	StkC	Gamma 4
Kentucky_GCA_006305465	Kentucky_GCA_006305465_EBE6589971.1	StkC	Gamma 4
Kedougou_GCA_008474725	Kedougou_GCA_008474725_ECT6759817.1	StkC	Gamma 4
Wien_GCA_007248615	Wien_GCA_007248615_EBX3368535.1	SbaC	Gamma 4	shares MRCA with SbaC; most are in clade B; highest % identity is with SbaC
Guinea_GCA_010752535	Guinea_GCA_010752535_EDX2340941.1	SbaC	Gamma 4	shares MRCA with SbaC; most are in clade B; highest % identity is with SbaC
Saphra_GCA_007301575	Saphra_GCA_007301575_EBY6675694.1	SbaC	Gamma 4	shares MRCA with SbaC; most are in clade B; highest % identity is with SbaC
Pomona_GCA_007179095	Pomona_GCA_007179095_EBV6637266.1	SbaC	Gamma 4	shares MRCA with SbaC; most are in clade B; highest % identity is with SbaC
Waycross_GCA_007230195	Waycross_GCA_007230195_EBW8678639.1	SbaC	Gamma 4
Buzu_GCA_014434405	Buzu_GCA_014434405_EGE5393076.1	SbaC	Gamma 4
Ibadan_GCA_006918075	Ibadan_GCA_006918075_EBQ6103462.1	SbaC	Gamma 4
Essen_GCA_007412765	Essen_GCA_007412765_ECB1176571.1	SbaC	Gamma 4
Durham_GCA_010283445	Durham_GCA_010283445_HAE0922344.1	SbaC	Gamma 4
Mississippi_GCA_010434115	Mississippi_GCA_010434115_EDR1714462.1	SbaC	Gamma 4
Ituri_GCA_010550925	Ituri_GCA_010550925_EDT5713677.1	SbaC	Gamma 4
Telelkebir_GCA_014972545	Telelkebir_GCA_014972545_EGK1309409.1	SbaC	Gamma 4
Kingston_GCA_014587375	Kingston_GCA_014587375_EGG8391574.1	SbaC	Gamma 4
Agbeni_GCA_010575465	Agbeni_GCA_010575465_EDU0598486.1	SbaC	Gamma 4
Agama_GCA_010264855	Agama_GCA_010264855_HAE0782060.1	SbaC	Gamma 4
Mendoza_GCA_006431255	Mendoza_GCA_006431255_EBG5099824.1	SdhB	Gamma 4	assigned to SdhB because shared MRCA with clade; all of the divergent copies are in clade D
Montaigu_GCA_009247085	Montaigu_GCA_009247085_EDH5628928.1	SdhB	Gamma 4	assigned to SdhB because shared MRCA with clade; all of the divergent copies are in clade D
Westminster_GCA_010972535	Westminster_GCA_010972535_EEC0906852.1	SdhB	Gamma 4	assigned to SdhB because shared MRCA with clade; all of the divergent copies are in clade D
Brazzaville_GCA_007644865	Brazzaville_GCA_007644865_ECG1257585.1	SdhB	Gamma 4	assigned to SdhB because shared MRCA with clade; all of the divergent copies are in clade D
Tallahassee_GCA_007547795	Tallahassee_GCA_007547795_ECE0150735.1	SdhB	Gamma 4
Holcomb_GCA_010002305	Holcomb_GCA_010002305_EDN5103446.1	SdhB	Gamma 4
Bournemouth_GCA_011411375	Bournemouth_GCA_011411375_EEJ2306264.1	SdhB	Gamma 4
Widemarsh_GCA_010684485	Widemarsh_GCA_010684485_EDV8672780.1	SdhB	Gamma 4
Ealing_GCA_010176655	Ealing_GCA_010176655_EDO5937287.1	SdhB	Gamma 4
Menston_GCA_008463885	Menston_GCA_008463885_ECT4042957.1	SdhB	Gamma 4
Anfo_GCA_007477505	Anfo_GCA_007477505_ECC3617993.1	SdhB	Gamma 4
Havana_GCA_010541145	Havana_GCA_010541145_EDT3742644.1	SdhB	Gamma 4
Derby_GCA_010895875	Derby_GCA_010895875_EEA4527048.1	SdhB	Gamma 4
Montevideo_GCA_008809635	Montevideo_GCA_008809635_ECZ5462672.1	SdhB	Gamma 4
Idikan_GCA_006572565	Idikan_GCA_006572565_EBI7845859.1	SdhB	Gamma 4
Amsterdam_GCA_014755485	Amsterdam_GCA_014755485_EGI5223493.1	SdhB	Gamma 4
Ouakam_GCA_010700005	Ouakam_GCA_010700005_EDW1718454.1	SdhB	Gamma 4
Anatum_GCA_010132895	Anatum_GCA_010132895_EDO2985533.1	SdhB	Gamma 4
Colindale_GCA_007203415	Colindale_GCA_007203415_EBW2614034.1	SdhB	Gamma 4
Kalina_GCA_003911695	Kalina_GCA_003911695_MLX01073.1	SdhB	Gamma 4
Richmond_GCA_010921605	Richmond_GCA_010921605_EEA9089957.1	SdhB	Gamma 4
Kibusi_GCA_004225845	Kibusi_GCA_004225845_EAA9357970.1	SdhB	Gamma 4
Goldcoast_GCA_009256205	Goldcoast_GCA_009256205_HAA0976174.1	SdhB	Gamma 4
Livingstone_GCA_010441435	Livingstone_GCA_010441435_EDR3348442.1	SdhB	Gamma 4
Tilene_GCA_008524625	Tilene_GCA_008524625_ECU8053296.1	SdhB	Gamma 4
Corvallis_GCA_016518495	Corvallis_GCA_016518495_EGY5514175.1	SdhB	Gamma 4
Agona_GCA_008993595	Agona_GCA_008993595_EDC9850558.1	SdhB	Gamma 4
Stanleyville_GCA_007477685	Stanleyville_GCA_007477685_ECC3670043.1	StaC	Gamma 4	Assigned to StaC because it shares a MRCA with StaC; note that StaC and SdgB are very closely related though
Napoli_GCA_006991805	Napoli_GCA_006991805_EBS1714958.1	StaC	Gamma 4
Kottbus_GCA_010972075	Kottbus_GCA_010972075_EEC0645809.1	StaC	Gamma 4
Orion_GCA_011553955	Orion_GCA_011553955_EEM1210939.1	StaC	Gamma 4
Adelaide_GCA_011190035	Adelaide_GCA_011190035_EEF6352316.1	StaC	Gamma 4
Oslo_GCA_014234585	Oslo_GCA_014234585_EGB7389824.1	StaC	Gamma 4
Irumu_GCA_006932535	Irumu_GCA_006932535_EBQ9229625.1	StaC	Gamma 4
Liverpool_GCA_016096775	Liverpool_GCA_016096775_HAU6868109.1	StaC	Gamma 4
Typhi_GCA_010528315	Typhi_GCA_010528315_EDT1145714.1	StaC	Gamma 4
Miami_GCA_007477665	Miami_GCA_007477665_ECC3676214.1	StaC	Gamma 4
Mississippi_GCA_010399605	Mississippi_GCA_010399605_EDQ4649067.1	StaC	Gamma 4
Lomalinda_GCA_008437985	Lomalinda_GCA_008437985_ECS7920495.1	StaC	Gamma 4
Nima_GCA_007610115	Nima_GCA_007610115_ECF3328998.1	SdgB	Gamma 4
Poano_GCA_008426565	Poano_GCA_008426565_ECS5198995.1	SdgB	Gamma 4
Bovismorbificans_GCA_006697905	Bovismorbificans_GCA_006697905_EBL7077519.1	SdgB	Gamma 4
Matadi_GCA_003878435	Matadi_GCA_003878435_MII34805.1	SdgB	Gamma 4
Lomita_GCA_010632605	Lomita_GCA_010632605_EDU8802877.1	SdgB	Gamma 4
Cotham_GCA_010623405	Cotham_GCA_010623405_EDU7227692.1	SdgB	Gamma 4
Rubislaw_GCA_006637005	Rubislaw_GCA_006637005_EBK3077717.1	SdgB	Gamma 4
Carmel_GCA_006933235	Carmel_GCA_006933235_EBQ9600369.1	SdgB	Gamma 4
Roodepoort_GCA_011118795	Roodepoort_GCA_011118795_EEE1813131.1	SdgB	Gamma 4
Glostrup_GCA_007425725	Glostrup_GCA_007425725_ECB4237854.1	SdgB	Gamma 4
Kokomlemle_GCA_007744815	Kokomlemle_GCA_007744815_ECH8238412.1	SdgB	Gamma 4
Praha_GCA_006918055	Praha_GCA_006918055_EBQ6114243.1	SdgB	Gamma 4
Bonariensis_GCA_007159765	Bonariensis_GCA_007159765_EBV1570440.1	SdgB	Gamma 4
Fluntern_GCA_010775075	Fluntern_GCA_010775075_EDX6748694.1	SdgB	Gamma 4
Florida_GCA_007534835	Florida_GCA_007534835_ECD7244053.1	SdgB	Gamma 4
Chester_GCA_005593835	Chester_GCA_005593835_EAQ3084890.1	SdgB	Gamma 4
Edinburg_GCA_004192535	Edinburg_GCA_004192535_EAA7258762.1	SdgB	Gamma 4
Javiana_GCA_010588615	Javiana_GCA_010588615_EDU2737317.1	SdgB	Gamma 4
Bahrenfeld_GCA_010972135	Bahrenfeld_GCA_010972135_EEC0687838.1	SdgB	Gamma 4
Horsham_GCA_010441095	Horsham_GCA_010441095_EDR3140843.1	SdgB	Gamma 4
Poona_GCA_009326515	Poona_GCA_009326515_EDI4698129.1	SdgB	Gamma 4
Eastbourne_GCA_007750175	Eastbourne_GCA_007750175_ECH9420156.1	SdgB	Gamma 4
Grumpensis_GCA_007763535	Grumpensis_GCA_007763535_ECI2286804.1	SdgB	Gamma 4
Carrau_GCA_010293465	Carrau_GCA_010293465_EDP2033931.1	SdgB	Gamma 4
Bredeney_GCA_009999525	Bredeney_GCA_009999525_EDN4526330.1	SdgB	Gamma 4
Reading_GCA_007756035	Reading_GCA_007756035_ECI0589975.1	SdgB	Gamma 4
Gaminara_GCA_005531695	Gaminara_GCA_005531695_EAO9436015.1	SdgB	Gamma 4
Madelia_GCA_010492905	Madelia_GCA_010492905_EDS4140157.1	SdgB	Gamma 4
Duisburg_GCA_004174705	Duisburg_GCA_004174705_EAA3108343.1	SdgB	Gamma 4
Tucson_GCA_007749195	Tucson_GCA_007749195_ECH9343959.1	SdgB	Gamma 4
Montevideo_GCA_008824545	Montevideo_GCA_008824545_ECZ8057261.1	SdgB	Gamma 4
Gatuni_GCA_007425425	Gatuni_GCA_007425425_ECB4467604.1	SdgB	Gamma 4
Schwarzengrund_GCA_008515115	Schwarzengrund_GCA_008515115_ECU5434043.1	SdgB	Gamma 4
Bredeney_GCA_011419335	Bredeney_GCA_011419335_EEJ3851642.1	SdgB	Gamma 4
Give_GCA_007209875	Give_GCA_007209875_EBW3982004.1	SdgB	Gamma 4
Muenster_GCA_014216125	Muenster_GCA_014216125_EGB6383781.1	SdgB	Gamma 4
Abaetetuba_GCA_007549235	Abaetetuba_GCA_007549235_ECE0872916.1	SdgB	Gamma 4
Barranquilla_GCA_007020985	Barranquilla_GCA_007020985_EBS7273385.1	SdgB	Gamma 4
Nottingham_GCA_010912475	Nottingham_GCA_010912475_EEA7291768.1	SdgB	Gamma 4
Luciana_GCA_005897775	Luciana_GCA_005897775_EAW1011217.1	SdgB	Gamma 4
Brazil_GCA_010647965	Brazil_GCA_010647965_EDV1839084.1	SdgB	Gamma 4
Beaudesert_GCA_004192575	Beaudesert_GCA_004192575_EAA7138061.1	SdgB	Gamma 4
Kisarawe_GCA_010794395	Kisarawe_GCA_010794395_EDY0485416.1	SdgB	Gamma 4
Saarbruecken_GCA_008430505	Saarbruecken_GCA_008430505_ECS6005662.1	SdgB	Gamma 4
Overschie_GCA_006986825	Overschie_GCA_006986825_EBS0794179.1	SdgB	Gamma 4
Minnesota_GCA_011704655	Minnesota_GCA_011704655_EEP0473227.1	SdgB	Gamma 4
Richmond_GCA_007471575	Richmond_GCA_007471575_ECC2913380.1	SdgB	Gamma 4
Sundsvall_SRR8224568	Sundsvall_SRR8224568	SdgB	Gamma 4
Oranienburg_GCA_005566805	Oranienburg_GCA_005566805_EAP7203806.1	SdgB	Gamma 4
Durban_GCA_015850475	Durban_GCA_015850475_EGS0315740.1	SdgB	Gamma 4
Eastbourne_GCA_014759065	Eastbourne_GCA_014759065_EGI6135637.1	SdgB	Gamma 4
Pomona_GCA_010511755	Pomona_GCA_010511755_EDS7690766.1	SdgB	Gamma 4
Toucra_GCA_008525405	Toucra_GCA_008525405_ECU7990873.1	SdgB	Gamma 4
Urbana_GCA_007551395	Urbana_GCA_007551395_ECE1043137.1	SdgB	Gamma 4
Johannesburg_GCA_006570125	Johannesburg_GCA_006570125_EBI7592895.1	SdgB	Gamma 4
Jangwani_GCA_004275715	Jangwani_GCA_004275715_EAC1008202.1	SdgB	Gamma 4
Clackamas_GCA_010483935	Clackamas_GCA_010483935_EDS2358536.1	SdgB	Gamma 4
Panama_GCA_007224595	Panama_GCA_007224595_EBW7459463.1	SdgB	Gamma 4
Reading_GCA_007761635	Reading_GCA_007761635_ECI2029089.1	SdgB	Gamma 4
Arechavaleta_GCA_008528455	Arechavaleta_GCA_008528455_ECU8693785.1	SdgB	Gamma 4
Freetown_GCA_007820375	Freetown_GCA_007820375_ECJ4558708.1	SdgB	Gamma 4
Nottingham_SRR1269367	Nottingham_SRR1269367_gnl_extdb_pgaptmp_003037	SdgB	Gamma 4
Sandiego_GCA_006815685	Sandiego_GCA_006815685_EBO3965591.1	SdgB	Gamma 4
Chandans_GCA_004220425	Chandans_GCA_004220425_EAA8309641.1	SdgB	Gamma 4
Brandenburg_GCA_011154515	Brandenburg_GCA_011154515_EEE8838247.1	SdgB	Gamma 4
Typhi_GCA_010528315	Typhi_GCA_010528315_EDT1146152.1	StbC	Gamma 4
Paratyphi_A_GCA_005604015	Paratyphi_A_GCA_005604015_EAQ5394511.1	StbC	Gamma 4
Adelaide_GCA_011190035	Adelaide_GCA_011190035_EEF6350942.1	StbC	Gamma 4
Amoutive_GCA_011437155	Amoutive_GCA_011437155_EEJ7134103.1	StbC	Gamma 4
Mgulani_GCA_007752515	Mgulani_GCA_007752515_ECH9865044.1	StbC	Gamma 4
Michigan_GCA_008429805	Michigan_GCA_008429805_ECS6226051.1	StbC	Gamma 4
Alachua_GCA_006933515	Alachua_GCA_006933515_EBQ9856473.1	StbC	Gamma 4
Hato_GCA_010461405	Hato_GCA_010461405_EDR7440486.1	StbC	Gamma 4
Kalina_GCA_003911695	Kalina_GCA_003911695_MLW99921.1	StbC	Gamma 4
Bareilly_GCA_006518715	Bareilly_GCA_006518715_EBH8148869.1	StbC	Gamma 4
Offa_GCA_016594375	Offa_GCA_016594375_EGZ9634787.1	StbC	Gamma 4
Derby_GCA_010895875	Derby_GCA_010895875_EEA4525485.1	StbC	Gamma 4
Amsterdam_GCA_014755485	Amsterdam_GCA_014755485_EGI5224011.1	StbC	Gamma 4
Kingabwa_GCA_007012025	Kingabwa_GCA_007012025_EBS4906777.1	StbC	Gamma 4
Shubra_GCA_008972365	Shubra_GCA_008972365_EDC6230589.1	StbC	Gamma 4
Abony_GCA_007036735	Abony_GCA_007036735_EBT0662350.1	StbC	Gamma 4
Baildon_GCA_010133595	Baildon_GCA_010133595_EDO3123906.1	StbC	Gamma 4
Waycross_GCA_007230195	Waycross_GCA_007230195_EBW8678910.1	StbC	Gamma 4
Bareilly_GCA_010554025	Bareilly_GCA_010554025_EDT6547175.1	StbC	Gamma 4
Senftenberg_GCA_008113645	Senftenberg_GCA_008113645_ECO0813023.1	StbC	Gamma 4
Indiana_GCA_005688935	Indiana_GCA_005688935_EAS4660279.1	StbC	Gamma 4
Kedougou_GCA_008474725	Kedougou_GCA_008474725_ECT6758460.1	StbC	Gamma 4
Saintpaul_GCA_010571705	Saintpaul_GCA_010571705_EDT9922053.1	StbC	Gamma 4
Dublin_GCA_008431285	Dublin_GCA_008431285_ECS6274330.1	StbC	Gamma 4
Berta_GCA_010673025	Berta_GCA_010673025_EDV7032226.1	StbC	Gamma 4
Kibusi_GCA_010973855	Kibusi_GCA_010973855_EEC0938004.1	StbC	Gamma 4
Soerenga_GCA_008484665	Soerenga_GCA_008484665_ECT8899973.1	StbC	Gamma 4
Bovismorbificans_GCA_006697905	Bovismorbificans_GCA_006697905_EBL7077812.1	StbC	Gamma 4
Mbandaka_GCA_006759365	Mbandaka_GCA_006759365_EBN1042174.1	StbC	Gamma 4
Norwich_GCA_010714415	Norwich_GCA_010714415_EDW4134957.1	StbC	Gamma 4
Widemarsh_GCA_010684485	Widemarsh_GCA_010684485_EDV8673795.1	StbC	Gamma 4
Kisangani_GCA_010285105	Kisangani_GCA_010285105_HAE1103241.1	StbC	Gamma 4
Matopeni_GCA_008526195	Matopeni_GCA_008526195_ECU8213144.1	StbC	Gamma 4
Kintambo_GCA_008413925	Kintambo_GCA_008413925_ECS4029256.1	StbC	Gamma 4
Hartford_GCA_011082525	Hartford_GCA_011082525_EED4014106.1	StbC	Gamma 4
Wandsworth_GCA_007747435	Wandsworth_GCA_007747435_ECH8731856.1	StbC	Gamma 4
Mikawasima_GCA_007547755	Mikawasima_GCA_007547755_ECE0485794.1	StbC	Gamma 4
Heidelberg_GCA_007742375	Heidelberg_GCA_007742375_ECH7766376.1	StbC	Gamma 4
Thompson_GCA_006091915	Thompson_GCA_006091915_EBA3316488.1	StbC	Gamma 4
Irumu_GCA_006932535	Irumu_GCA_006932535_EBQ9229260.1	StbC	Gamma 4
Bournemouth_GCA_011411375	Bournemouth_GCA_011411375_EEJ2303443.1	StbC	Gamma 4
Rissen_GCA_009101405	Rissen_GCA_009101405_EDE4676788.1	StbC	Gamma 4
Cubana_GCA_006528515	Cubana_GCA_006528515_EBI0390123.1	StbC	Gamma 4
Agoueve_GCA_007748495	Agoueve_GCA_007748495_ECH9113469.1	StbC	Gamma 4
Westhampton_GCA_010502935	Westhampton_GCA_010502935_EDS5973471.1	StbC	Gamma 4
Lille_GCA_006933395	Lille_GCA_006933395_EBQ9734070.1	StbC	Gamma 4
Anfo_GCA_007477505	Anfo_GCA_007477505_ECC3620439.1	StbC	Gamma 4
Anecho_GCA_006981285	Anecho_GCA_006981285_EBR9238247.1	StbC	Gamma 4
Enteritidis_GCA_010261455	Enteritidis_GCA_010261455_HAE0023057.1	StbC	Gamma 4
Suelldorf_GCA_010413035	Suelldorf_GCA_010413035_EDQ7554075.1	StbC	Gamma 4
Meleagridis_GCA_007228615	Meleagridis_GCA_007228615_EBW8380128.1	StbC	Gamma 4
Weltevreden_GCA_011416735	Weltevreden_GCA_011416735_EEJ3332286.1	StbC	Gamma 4
Benin_GCA_007171595	Benin_GCA_007171595_EBV4142734.1	StbC	Gamma 4
Ago_GCA_007400925	Ago_GCA_007400925_ECA8936501.1	StbC	Gamma 4
Idikan_GCA_006572565	Idikan_GCA_006572565_EBI7844337.1	StbC	Gamma 4
Goldcoast_GCA_009256205	Goldcoast_GCA_009256205_HAA0974753.1	StbC	Gamma 4
Nchanga_GCA_010662565	Nchanga_GCA_010662565_EDV4625976.1	StbC	Gamma 4
Havana_GCA_007838535	Havana_GCA_007838535_ECJ7124687.1	StbC	Gamma 4
Saphra_GCA_007301575	Saphra_GCA_007301575_EBY6675081.1	StbC	Gamma 4
Liverpool_GCA_016096775	Liverpool_GCA_016096775_HAU6868004.1	StbC	Gamma 4
Typhimurium_GCA_008432425	Typhimurium_GCA_008432425_ECS6634986.1	StbC	Gamma 4
Haifa_GCA_007596555	Haifa_GCA_007596555_ECF0197011.1	StbC	Gamma 4
I_4_5_12_i_minus_GCA_007751355	I_4_5_12_i_minus_GCA_007751355_ECH9591756.1	StbC	Gamma 4
Uganda_GCA_011231035	Uganda_GCA_011231035_EEG3882522.1	StbC	Gamma 4
Saintpaul_GCA_003873295	Saintpaul_GCA_003873295_MIQ96589.1	StbC	Gamma 4
Albert_GCA_008528755	Albert_GCA_008528755_ECU8770345.1	StbC	Gamma 4
Litchfield_GCA_006452915	Litchfield_GCA_006452915_EBG6405591.1	StbC	Gamma 4
Virchow_GCA_008866205	Virchow_GCA_008866205_EDA6153641.1	StbC	Gamma 4
Colindale_GCA_007203415	Colindale_GCA_007203415_EBW2615649.1	StbC	Gamma 4
Hvittingfoss_GCA_010671525	Hvittingfoss_GCA_010671525_EDV6797111.1	StbC	Gamma 4
Richmond_GCA_010921605	Richmond_GCA_010921605_EEA9089868.1	StbC	Gamma 4
Reading_GCA_007756035	Reading_GCA_007756035_ECI0589802.1	StbC	Gamma 4
Pomona_GCA_010511755	Pomona_GCA_010511755_EDS7693647.1	StbC	Gamma 4
Jangwani_GCA_004275715	Jangwani_GCA_004275715_EAC1007981.1	StbC	Gamma 4
Paratyphi_B_GCA_008466925	Paratyphi_B_GCA_008466925_ECT4725408.1	StbC	Gamma 4
Putten_GCA_014755845	Putten_GCA_014755845_EGI5255548.1	StbC	Gamma 4
Muenster_GCA_014216125	Muenster_GCA_014216125_EGB6384257.1	StbC	Gamma 4
Poona_GCA_009326515	Poona_GCA_009326515_EDI4696961.1	StbC	Gamma 4
Duisburg_GCA_004174705	Duisburg_GCA_004174705_EAA3109112.1	StbC	Gamma 4
Sandiego_GCA_006815685	Sandiego_GCA_006815685_EBO3966954.1	StbC	Gamma 4
Roodepoort_GCA_011118795	Roodepoort_GCA_011118795_EEE1814721.1	StbC	Gamma 4
Chester_GCA_005593835	Chester_GCA_005593835_EAQ3086968.1	StbC	Gamma 4
Nottingham_GCA_010912475	Nottingham_GCA_010912475_EEA7290372.1	StbC	Gamma 4
Kisarawe_GCA_010794395	Kisarawe_GCA_010794395_EDY0485292.1	StbC	Gamma 4
Nima_GCA_007610115	Nima_GCA_007610115_ECF3329506.1	StbC	Gamma 4
Horsham_GCA_010441095	Horsham_GCA_010441095_EDR3142349.1	StbC	Gamma 4
Florida_GCA_007534835	Florida_GCA_007534835_ECD7243283.1	StbC	Gamma 4
Saarbruecken_GCA_008430505	Saarbruecken_GCA_008430505_ECS6007616.1	StbC	Gamma 4
Fluntern_GCA_010775075	Fluntern_GCA_010775075_EDX6750064.1	StbC	Gamma 4
Carrau_GCA_010293465	Carrau_GCA_010293465_EDP2034496.1	StbC	Gamma 4
Madelia_GCA_010492905	Madelia_GCA_010492905_EDS4140802.1	StbC	Gamma 4
Tucson_GCA_007749195	Tucson_GCA_007749195_ECH9343796.1	StbC	Gamma 4
Bahrenfeld_GCA_010972135	Bahrenfeld_GCA_010972135_EEC0686697.1	StbC	Gamma 4
Panama_GCA_007224595	Panama_GCA_007224595_EBW7459605.1	StbC	Gamma 4
Arechavaleta_GCA_008528455	Arechavaleta_GCA_008528455_ECU8695095.1	StbC	Gamma 4
Kokomlemle_GCA_007744815	Kokomlemle_GCA_007744815_ECH8240279.1	StbC	Gamma 4
Montevideo_GCA_008824545	Montevideo_GCA_008824545_ECZ8060550.1	StbC	Gamma 4
Durban_GCA_015850475	Durban_GCA_015850475_EGS0317476.1	StbC	Gamma 4
Urbana_GCA_007551395	Urbana_GCA_007551395_ECE1040628.1	StbC	Gamma 4
Johannesburg_GCA_006570125	Johannesburg_GCA_006570125_EBI7590199.1	StbC	Gamma 4
Fresno_GCA_006993245	Fresno_GCA_006993245_EBS2109252.1	StbC	Gamma 4
Virchow_GCA_008619155	Virchow_GCA_008619155_ECW7043772.1	StbC	Gamma 4
Nottingham_SRR1269367	Nottingham_SRR1269367_gnl_extdb_pgaptmp_000746	StbC	Gamma 4
Cerro_GCA_007747355	Cerro_GCA_007747355_ECH8843877.1	StbC	Gamma 4
Bere_GCA_005505735	Bere_GCA_005505735_EAO4363705.1	StbC	Gamma 4
Okatie_GCA_006419965	Okatie_GCA_006419965_EBG2964426.1	StbC	Gamma 4
Concord_GCA_010185425	Concord_GCA_010185425_HAC8147034.1	StbC	Gamma 4
Inverness_GCA_007177095	Inverness_GCA_007177095_EBV5750786.1	StbC	Gamma 4
Kiambu_GCA_016027635	Kiambu_GCA_016027635_HAU2867617.1	StbC	Gamma 4
Kiambu_GCA_016027635	Kiambu_GCA_016027635_HAU2866949.1	StbC	Gamma 4
Aberdeen_GCA_003871475	Aberdeen_GCA_003871475_MIK38216.1	StbC	Gamma 4
Molade_GCA_010125745	Molade_GCA_010125745_EDO1616395.1	StbC	Gamma 4
London_GCA_010683605	London_GCA_010683605_EDV7690525.1	StbC	Gamma 4
Kisarawe_GCA_010015325	Kisarawe_GCA_010015325_EDN7290542.1	StbC	Gamma 4
Amager_GCA_010529555	Amager_GCA_010529555_EDT1367613.1	StbC	Gamma 4
Paratyphi_B_var_Java_GCA_010595645	Paratyphi_B_var_Java_GCA_010595645_EDU3738183.1	StbC	Gamma 4
Kentucky_GCA_006305465	Kentucky_GCA_006305465_EBE6587417.1	StbC	Gamma 4
Miami_GCA_007477665	Miami_GCA_007477665_ECC3679117.1	StbC	Gamma 4
Cerro_GCA_010428765	Cerro_GCA_010428765_EDR0757038.1	StbC	Gamma 4
Orion_GCA_011553955	Orion_GCA_011553955_EEM1212317.1	StbC	Gamma 4
Tallahassee_GCA_007547795	Tallahassee_GCA_007547795_ECE0149433.1	StbC	Gamma 4
Holcomb_GCA_010002305	Holcomb_GCA_010002305_EDN5102337.1	StbC	Gamma 4
Stanleyville_GCA_007477685	Stanleyville_GCA_007477685_ECC3667565.1	StbC	Gamma 4
Isangi_GCA_008483225	Isangi_GCA_008483225_ECT8262130.1	StbC	Gamma 4
Bovismorbificans_GCA_010554085	Bovismorbificans_GCA_010554085_EDT6555159.1	StbC	Gamma 4
Kentucky_GCA_009075685	Kentucky_GCA_009075685_EDE4135635.1	StbC	Gamma 4
Takoradi_GCA_007629245	Takoradi_GCA_007629245_ECF7476053.1	StbC	Gamma 4
Alabama_GCA_010777455	Alabama_GCA_010777455_EDX7315757.1	StbC	Gamma 4
Larochelle_GCA_006521355	Larochelle_GCA_006521355_EBH8757146.1	StbC	Gamma 4
Braenderup_GCA_010756195	Braenderup_GCA_010756195_EDX3483910.1	StbC	Gamma 4
Agona_GCA_008993595	Agona_GCA_008993595_EDC9850081.1	StbC	Gamma 4
Muenchen_GCA_008487485	Muenchen_GCA_008487485_ECT9332942.1	StbC	Gamma 4
Coeln_GCA_009623155	Coeln_GCA_009623155_HAB2067276.1	StbC	Gamma 4
Blockley_GCA_010175875	Blockley_GCA_010175875_EDO5953521.1	StbC	Gamma 4
Livingstone_GCA_010441435	Livingstone_GCA_010441435_EDR3348936.1	StbC	Gamma 4
Nchanga_GCA_007186895	Nchanga_GCA_007186895_EBV7756265.1	StbC	Gamma 4
Hull_GCA_007911325	Hull_GCA_007911325_ECK9660358.1	StbC	Gamma 4
Worthington_GCA_008145485	Worthington_GCA_008145485_ECO4038782.1	StbC	Gamma 4
Ituri_GCA_010550925	Ituri_GCA_010550925_EDT5713167.1	StbC	Gamma 4
Essen_GCA_007412765	Essen_GCA_007412765_ECB1177209.1	StbC	Gamma 4
Agbeni_GCA_010575465	Agbeni_GCA_010575465_EDU0599075.1	StbC	Gamma 4
Singapore_GCA_010538955	Singapore_GCA_010538955_EDT3367462.1	StbC	Gamma 4
Infantis_GCA_009122245	Infantis_GCA_009122245_EDF6725573.1	StbC	Gamma 4
Albany_GCA_008521105	Albany_GCA_008521105_ECU6860437.1	StbC	Gamma 4
Wangata_GCA_016099045	Wangata_GCA_016099045_HAU7257497.1	StbC	Gamma 4
Stanleyville_GCA_005959525	Stanleyville_GCA_005959525_EAX3639290.1	StbC	Gamma 4
Livingstone_GCA_009999465	Livingstone_GCA_009999465_EDN4509280.1	StbC	Gamma 4
Potsdam_GCA_007741875	Potsdam_GCA_007741875_ECH7611735.1	StbC	Gamma 4
Newport_GCA_004224645	Newport_GCA_004224645_EAA9031541.1	StbC	Gamma 4
Choleraesuis_GCA_007748275	Choleraesuis_GCA_007748275_ECH8997847.1	StbC	Gamma 4
Pensacola_GCA_009127305	Pensacola_GCA_009127305_EDE2461628.1	StbC	Gamma 4
Paratyphi_C_GCA_007646315	Paratyphi_C_GCA_007646315_ECG1324479.1	StbC	Gamma 4
Birkenhead_GCA_008429885	Birkenhead_GCA_008429885_ECS6293424.1	StbC	Gamma 4
Kottbus_GCA_003878215	Kottbus_GCA_003878215_MIH40187.1	StbC	Gamma 4
Manhattan_GCA_008403915	Manhattan_GCA_008403915_ECS1752476.1	StbC	Gamma 4
Emek_GCA_004255205	Emek_GCA_004255205_EAB6378776.1	StbC	Gamma 4
Richmond_GCA_007471575	Richmond_GCA_007471575_ECC2913102.1	StbC	Gamma 4
Lagos_GCA_008601425	Lagos_GCA_008601425_ECW3356974.1	StbC	Gamma 4
Apeyeme_GCA_007472975	Apeyeme_GCA_007472975_ECC3160822.1	StbC	Gamma 4
Ohio_GCA_008431065	Ohio_GCA_008431065_ECS6164342.1	StbC	Gamma 4
Montevideo_GCA_008809635	Montevideo_GCA_008809635_ECZ5460362.1	StbC	Gamma 4
Poano_GCA_008426565	Poano_GCA_008426565_ECS5199857.1	StbC	Gamma 4
Oslo_GCA_014234585	Oslo_GCA_014234585_EGB7390524.1	StbC	Gamma 4
Anatum_GCA_010132895	Anatum_GCA_010132895_EDO2985959.1	StbC	Gamma 4
Amsterdam_GCA_007747155	Amsterdam_GCA_007747155_ECH8915008.1	StbC	Gamma 4
Kibusi_GCA_004225845	Kibusi_GCA_004225845_EAA9356622.1	StbC	Gamma 4
Mikawasima_GCA_010971535	Mikawasima_GCA_010971535_EEB9717772.1	StbC	Gamma 4
Stanley_GCA_008482785	Stanley_GCA_008482785_ECT8176711.1	StbC	Gamma 4
Hvittingfoss_GCA_010972175	Hvittingfoss_GCA_010972175_EEC0673745.1	StbC	Gamma 4
Altona_GCA_010634425	Altona_GCA_010634425_EDU9068924.1	StbC	Gamma 4
Othmarschen_GCA_004220545	Othmarschen_GCA_004220545_EAA8324930.1	StbC	Gamma 4
Brandenburg_GCA_011154515	Brandenburg_GCA_011154515_EEE8838106.1	StbC	Gamma 4
Maricopa_GCA_010555265	Maricopa_GCA_010555265_EDT6777016.1	StbC	Gamma 4
Newmexico_GCA_010371225	Newmexico_GCA_010371225_EDP9254470.1	StbC	Gamma 4
Sanjuan_GCA_007818625	Sanjuan_GCA_007818625_ECJ4224088.1	StbC	Gamma 4
Denver_GCA_003891855	Denver_GCA_003891855_MKC74677.1	StbC	Gamma 4
Brunei_GCA_006934895	Brunei_GCA_006934895_EBQ9919310.1	StbC	Gamma 4
Hadar_GCA_014474675	Hadar_GCA_014474675_EGF1863992.1	StbC	Gamma 4
Ouakam_GCA_010700005	Ouakam_GCA_010700005_EDW1717201.1	StbC	Gamma 4
Chailey_GCA_008520375	Chailey_GCA_008520375_ECU6961268.1	StbC	Gamma 4
Corvallis_GCA_016518495	Corvallis_GCA_016518495_EGY5511927.1	StbC	Gamma 4
Newport_GCA_007818265	Newport_GCA_007818265_ECJ3624547.1	StbC	Gamma 4
Minnesota_GCA_011704655	Minnesota_GCA_011704655_EEP0475298.1	StbC	Gamma 4
Eastbourne_GCA_014759065	Eastbourne_GCA_014759065_EGI6133251.1	StbC	Gamma 4
Bredeney_GCA_009999525	Bredeney_GCA_009999525_EDN4528192.1	StbC	Gamma 4
Carmel_GCA_006933235	Carmel_GCA_006933235_EBQ9599682.1	StbC	Gamma 4
Schwarzengrund_GCA_008515115	Schwarzengrund_GCA_008515115_ECU5435520.1	StbC	Gamma 4
Grumpensis_GCA_007763535	Grumpensis_GCA_007763535_ECI2289393.1	StbC	Gamma 4
Overschie_GCA_006986825	Overschie_GCA_006986825_EBS0795247.1	StbC	Gamma 4
Abaetetuba_GCA_007549235	Abaetetuba_GCA_007549235_ECE0873732.1	StbC	Gamma 4
Clackamas_GCA_010483935	Clackamas_GCA_010483935_EDS2356827.1	StbC	Gamma 4
Rubislaw_GCA_006637005	Rubislaw_GCA_006637005_EBK3079687.1	StbC	Gamma 4
Toucra_GCA_008525405	Toucra_GCA_008525405_ECU7991532.1	StbC	Gamma 4
Oranienburg_GCA_005566805	Oranienburg_GCA_005566805_EAP7203661.1	StbC	Gamma 4
Praha_GCA_006918055	Praha_GCA_006918055_EBQ6115773.1	StbC	Gamma 4
Glostrup_GCA_007425725	Glostrup_GCA_007425725_ECB4235387.1	StbC	Gamma 4
Menston_GCA_008463885	Menston_GCA_008463885_ECT4040760.1	StbC	Gamma 4
Tilene_GCA_008524625	Tilene_GCA_008524625_ECU8054775.1	StbC	Gamma 4
Ealing_GCA_010176655	Ealing_GCA_010176655_EDO5935390.1	StbC	Gamma 4
Lomita_GCA_010632605	Lomita_GCA_010632605_EDU8803920.1	StbC	Gamma 4
Havana_GCA_010541145	Havana_GCA_010541145_EDT3744107.1	StbC	Gamma 4
Lexington_GCA_006519135	Lexington_GCA_006519135_EBH8368411.1	StbC	Gamma 4
Reading_GCA_007761635	Reading_GCA_007761635_ECI2027491.1	StbC	Gamma 4
Chandans_GCA_004220425	Chandans_GCA_004220425_EAA8310783.1	StbC	Gamma 4
Cotham_GCA_010623405	Cotham_GCA_010623405_EDU7226366.1	StbC	Gamma 4
Pomona_GCA_007179095	Pomona_GCA_007179095_EBV6640040.1	StbC	Gamma 4
Give_GCA_007209875	Give_GCA_007209875_EBW3982587.1	StbC	Gamma 4
Sundsvall_SRR8224568	Sundsvall_SRR8224568	StbC	Gamma 4
Brazzaville_GCA_007644865	Brazzaville_GCA_007644865_ECG1258071.1	StbC	Gamma 4
Gatuni_GCA_007425425	Gatuni_GCA_007425425_ECB4466200.1	StbC	Gamma 4
Tennessee_GCA_011083205	Tennessee_GCA_011083205_EED4211567.1	StbC	Gamma 4
Herston_GCA_007303935	Herston_GCA_007303935_EBY7389375.1	StbC	Gamma 4
Freetown_GCA_007820375	Freetown_GCA_007820375_ECJ4559998.1	StbC	Gamma 4
Brazil_GCA_010647965	Brazil_GCA_010647965_EDV1838377.1	StbC	Gamma 4
Javiana_GCA_010588615	Javiana_GCA_010588615_EDU2737145.1	StbC	Gamma 4
Luciana_GCA_005897775	Luciana_GCA_005897775_EAW1010433.1	StbC	Gamma 4
Eastbourne_GCA_007750175	Eastbourne_GCA_007750175_ECH9419676.1	StbC	Gamma 4
Gaminara_GCA_005531695	Gaminara_GCA_005531695_EAO9433566.1	StbC	Gamma 4
Matadi_GCA_003878435	Matadi_GCA_003878435_MII34000.1	StbC	Gamma 4
Barranquilla_GCA_007020985	Barranquilla_GCA_007020985_EBS7274236.1	StbC	Gamma 4
Westminster_GCA_010972535	Westminster_GCA_010972535_EEC0906830.1	StbC	Gamma 4
Buzu_GCA_014434405	Buzu_GCA_014434405_EGE5390741.1	StbC	Gamma 4
Minnesota_GCA_011704655	Minnesota_GCA_011704655_EEP0476473.1	PegC	Gamma 4
Kisarawe_GCA_010794395	Kisarawe_GCA_010794395_EDY0486318.1	PegC	Gamma 4
Bredeney_GCA_011419335	Bredeney_GCA_011419335_EEJ3852108.1	PegC	Gamma 4
Schwarzengrund_GCA_008515115	Schwarzengrund_GCA_008515115_ECU5433091.1	PegC	Gamma 4
Lomita_GCA_010632605	Lomita_GCA_010632605_EDU8801572.1	PegC	Gamma 4
Bredeney_GCA_009999525	Bredeney_GCA_009999525_EDN4524816.1	PegC	Gamma 4
Chester_GCA_005593835	Chester_GCA_005593835_EAQ3083136.1	PegC	Gamma 4
Fluntern_GCA_010775075	Fluntern_GCA_010775075_EDX6750554.1	PegC	Gamma 4
Chandans_GCA_004220425	Chandans_GCA_004220425_EAA8310297.1	PegC	Gamma 4
Horsham_GCA_010441095	Horsham_GCA_010441095_EDR3138418.1	PegC	Gamma 4
Florida_GCA_007534835	Florida_GCA_007534835_ECD7241237.1	PegC	Gamma 4
Duisburg_GCA_004174705	Duisburg_GCA_004174705_EAA3109762.1	PegC	Gamma 4
Muenster_GCA_014216125	Muenster_GCA_014216125_EGB6382137.1	PegC	Gamma 4
Give_GCA_007209875	Give_GCA_007209875_EBW3984157.1	PegC	Gamma 4
Abaetetuba_GCA_007549235	Abaetetuba_GCA_007549235_ECE0874859.1	PegC	Gamma 4
Nottingham_GCA_010912475	Nottingham_GCA_010912475_EEA7291954.1	PegC	Gamma 4
Clackamas_GCA_010483935	Clackamas_GCA_010483935_EDS2358071.1	PegC	Gamma 4
Matadi_GCA_003878435	Matadi_GCA_003878435_MII34573.1	PegC	Gamma 4
Rubislaw_GCA_006637005	Rubislaw_GCA_006637005_EBK3080530.1	PegC	Gamma 4
Oranienburg_GCA_005566805	Oranienburg_GCA_005566805_EAP7205780.1	PegC	Gamma 4
Sandiego_GCA_006815685	Sandiego_GCA_006815685_EBO3963526.1	PegC	Gamma 4
Overschie_GCA_006986825	Overschie_GCA_006986825_EBS0794845.1	PegC	Gamma 4
Roodepoort_GCA_011118795	Roodepoort_GCA_011118795_EEE1816734.1	PegC	Gamma 4
Javiana_GCA_010588615	Javiana_GCA_010588615_EDU2735732.1	PegC	Gamma 4
Reading_GCA_007756035	Reading_GCA_007756035_ECI0587589.1	PegC	Gamma 4
Eastbourne_GCA_007750175	Eastbourne_GCA_007750175_ECH9420000.1	PegC	Gamma 4
Brandenburg_GCA_011154515	Brandenburg_GCA_011154515_EEE8836701.1	PegC	Gamma 4
Grumpensis_GCA_007763535	Grumpensis_GCA_007763535_ECI2289810.1	PegC	Gamma 4
Gaminara_GCA_005531695	Gaminara_GCA_005531695_EAO9436207.1	PegC	Gamma 4
Beaudesert_GCA_004192575	Beaudesert_GCA_004192575_EAA7135161.1	PegC	Gamma 4
Glostrup_GCA_007425725	Glostrup_GCA_007425725_ECB4236416.1	PegC	Gamma 4
Carmel_GCA_006933235	Carmel_GCA_006933235_EBQ9600582.1	PegC	Gamma 4
Lomalinda_GCA_008437985	Lomalinda_GCA_008437985_ECS7918329.1	PegC	Gamma 4
Paratyphi_A_GCA_005604015	Paratyphi_A_GCA_005604015_EAQ5397726.1	PegC	Gamma 4
Mississippi_GCA_010399605	Mississippi_GCA_010399605_EDQ4651149.1	PegC	Gamma 4
Montaigu_GCA_009247085	Montaigu_GCA_009247085_EDH5629667.1	PegC	Gamma 4
Mendoza_GCA_006431255	Mendoza_GCA_006431255_EBG5096633.1	PegC	Gamma 4
Westminster_GCA_010972535	Westminster_GCA_010972535_EEC0905626.1	PegC	Gamma 4
Brazzaville_GCA_007644865	Brazzaville_GCA_007644865_ECG1259309.1	PegC	Gamma 4
Ituri_GCA_010550925	Ituri_GCA_010550925_EDT5713875.1	PegC	Gamma 4
Telelkebir_GCA_014972545	Telelkebir_GCA_014972545_EGK1306817.1	PegC	Gamma 4
Kingston_GCA_014587375	Kingston_GCA_014587375_EGG8390674.1	PegC	Gamma 4
Durham_GCA_010283445	Durham_GCA_010283445_HAE0923420.1	PegC	Gamma 4
Worthington_GCA_008145485	Worthington_GCA_008145485_ECO4041260.1	PegC	Gamma 4
Lexington_GCA_006519135	Lexington_GCA_006519135_EBH8367814.1	PegC	Gamma 4
Newmexico_GCA_010371225	Newmexico_GCA_010371225_EDP9256465.1	PegC	Gamma 4
Maricopa_GCA_010555265	Maricopa_GCA_010555265_EDT6776172.1	PegC	Gamma 4
Offa_GCA_016594375	Offa_GCA_016594375_EGZ9636580.1	PegC	Gamma 4
Bere_GCA_005505735	Bere_GCA_005505735_EAO4363322.1	PegC	Gamma 4
Hato_GCA_010461405	Hato_GCA_010461405_EDR7441201.1	PegC	Gamma 4
Anecho_GCA_006981285	Anecho_GCA_006981285_EBR9237091.1	PegC	Gamma 4
Livingstone_GCA_010441435	Livingstone_GCA_010441435_EDR3349852.1	PegC	Gamma 4
Derby_GCA_010895875	Derby_GCA_010895875_EEA4526070.1	PegC	Gamma 4
Cubana_GCA_006528515	Cubana_GCA_006528515_EBI0391912.1	PegC	Gamma 4
Agoueve_GCA_007748495	Agoueve_GCA_007748495_ECH9114885.1	PegC	Gamma 4
Fresno_GCA_006993245	Fresno_GCA_006993245_EBS2110928.1	PegC	Gamma 4
Ago_GCA_007400925	Ago_GCA_007400925_ECA8939227.1	PegC	Gamma 4
Othmarschen_GCA_004220545	Othmarschen_GCA_004220545_EAA8324288.1	PegC	Gamma 4
Havana_GCA_007838535	Havana_GCA_007838535_ECJ7126612.1	PegC	Gamma 4
Widemarsh_GCA_010684485	Widemarsh_GCA_010684485_EDV8671774.1	PegC	Gamma 4
Ouakam_GCA_010700005	Ouakam_GCA_010700005_EDW1717456.1	PegC	Gamma 4
Altona_GCA_010634425	Altona_GCA_010634425_EDU9068229.1	PegC	Gamma 4
Anatum_GCA_010132895	Anatum_GCA_010132895_EDO2984006.1	PegC	Gamma 4
Adelaide_GCA_011190035	Adelaide_GCA_011190035_EEF6351105.1	PegC	Gamma 4
Pensacola_GCA_009127305	Pensacola_GCA_009127305_EDE2461471.1	PegC	Gamma 4
Dublin_GCA_008431285	Dublin_GCA_008431285_ECS6272213.1	PegC	Gamma 4
London_GCA_010683605	London_GCA_010683605_EDV7690036.1	PegC	Gamma 4
Baildon_GCA_010133595	Baildon_GCA_010133595_EDO3125221.1	PegC	Gamma 4
Litchfield_GCA_006452915	Litchfield_GCA_006452915_EBG6406207.1	PegC	Gamma 4
Brunei_GCA_006934895	Brunei_GCA_006934895_EBQ9919159.1	PegC	Gamma 4
Singapore_GCA_010538955	Singapore_GCA_010538955_EDT3368597.1	PegC	Gamma 4
Thompson_GCA_006091915	Thompson_GCA_006091915_EBA3317761.1	PegC	Gamma 4
Isangi_GCA_008483225	Isangi_GCA_008483225_ECT8258506.1	PegC	Gamma 4
Hvittingfoss_GCA_010671525	Hvittingfoss_GCA_010671525_EDV6797787.1	PegC	Gamma 4
Kisarawe_GCA_010015325	Kisarawe_GCA_010015325_EDN7292633.1	PegC	Gamma 4
Newport_GCA_004224645	Newport_GCA_004224645_EAA9029003.1	PegC	Gamma 4
Hvittingfoss_GCA_010972175	Hvittingfoss_GCA_010972175_EEC0674535.1	PegC	Gamma 4
Emek_GCA_004255205	Emek_GCA_004255205_EAB6376891.1	PegC	Gamma 4
Kingabwa_GCA_007012025	Kingabwa_GCA_007012025_EBS4909721.1	PegC	Gamma 4
Shubra_GCA_008972365	Shubra_GCA_008972365_EDC6229993.1	PegC	Gamma 4
Inverness_GCA_007177095	Inverness_GCA_007177095_EBV5749741.1	PegC	Gamma 4
Enteritidis_GCA_010261455	Enteritidis_GCA_010261455_HAE0020037.1	PegC	Gamma 4
Aqua_GCA_007378915	Aqua_GCA_007378915_ECA3792673.1	PegC	Gamma 4
Kintambo_GCA_008413925	Kintambo_GCA_008413925_ECS4031366.1	PehC	Gamma 4
Lille_GCA_006933395	Lille_GCA_006933395_EBQ9734620.1	PehC	Gamma 4
Kedougou_GCA_008474725	Kedougou_GCA_008474725_ECT6756586.1	PehC	Gamma 4
Liverpool_GCA_016096775	Liverpool_GCA_016096775_HAU6866429.1	PehC	Gamma 4
Orion_GCA_011553955	Orion_GCA_011553955_EEM1209622.1	PehC	Gamma 4
Wangata_GCA_016099045	Wangata_GCA_016099045_HAU7256326.1	PehC	Gamma 4
Benin_GCA_007171595	Benin_GCA_007171595_EBV4139829.1	PehC	Gamma 4
Kiambu_GCA_016027635	Kiambu_GCA_016027635_HAU2866247.1	PehC	Gamma 4
Buzu_GCA_014434405	Buzu_GCA_014434405_EGE5392855.1	PehC	Gamma 4
Weltevreden_GCA_011416735	Weltevreden_GCA_011416735_EEJ3334103.1	PehC	Gamma 4
Indiana_GCA_005688935	Indiana_GCA_005688935_EAS4656881.1	PehC	Gamma 4
Alabama_GCA_010777455	Alabama_GCA_010777455_EDX7314035.1	PehC	Gamma 4
Ohio_GCA_008431065	Ohio_GCA_008431065_ECS6165386.1	PehC	Gamma 4
Amsterdam_GCA_007747155	Amsterdam_GCA_007747155_ECH8915582.1	PehC	Gamma 4
Mbandaka_GCA_006759365	Mbandaka_GCA_006759365_EBN1042849.1	PehC	Gamma 4
Kentucky_GCA_006305465	Kentucky_GCA_006305465_EBE6589138.1	PehC	Gamma 4
Guinea_GCA_010752535	Guinea_GCA_010752535_EDX2341897.1	PehC	Gamma 4
Albany_GCA_008521105	Albany_GCA_008521105_ECU6859231.1	PehC	Gamma 4
Amsterdam_GCA_014755485	Amsterdam_GCA_014755485_EGI5221870.1	PehC	Gamma 4
Durban_GCA_015850475	Durban_GCA_015850475_EGS0315044.1	PehC	Gamma 4
Nima_GCA_007610115	Nima_GCA_007610115_ECF3327476.1	PehC	Gamma 4
Freetown_GCA_007820375	Freetown_GCA_007820375_ECJ4559357.1	PehC	Gamma 4
Stanleyville_GCA_007477685	Stanleyville_GCA_007477685_ECC3668717.1	PehC	Gamma 4
Miami_GCA_007477665	Miami_GCA_007477665_ECC3678869.1	PehC	Gamma 4
Idikan_GCA_006572565	Idikan_GCA_006572565_EBI7845706.1	PehC	Gamma 4
Barranquilla_GCA_007020985	Barranquilla_GCA_007020985_EBS7274587.1	PehC	Gamma 4
Reading_GCA_007761635	Reading_GCA_007761635_ECI2027649.1	PehC	Gamma 4
Carrau_GCA_010293465	Carrau_GCA_010293465_EDP2032869.1	PehC	Gamma 4
Madelia_GCA_010492905	Madelia_GCA_010492905_EDS4137280.1	PehC	Gamma 4
Nottingham_SRR1269367	Nottingham_SRR1269367_gnl_extdb_pgaptmp_003978	PehC	Gamma 4
Urbana_GCA_007551395	Urbana_GCA_007551395_ECE1042508.1	PehC	Gamma 4
Tucson_GCA_007749195	Tucson_GCA_007749195_ECH9345177.1	PehC	Gamma 4
Johannesburg_GCA_006570125	Johannesburg_GCA_006570125_EBI7592074.1	PehC	Gamma 4
Pomona_GCA_010511755	Pomona_GCA_010511755_EDS7690044.1	PehC	Gamma 4
Eastbourne_GCA_014759065	Eastbourne_GCA_014759065_EGI6135973.1	PehC	Gamma 4
Bahrenfeld_GCA_010972135	Bahrenfeld_GCA_010972135_EEC0686466.1	PehC	Gamma 4
Okatie_GCA_006419965	Okatie_GCA_006419965_EBG2965419.1	PehC	Gamma 4
Bovismorbificans_GCA_006697905	Bovismorbificans_GCA_006697905_EBL7078112.1	PehC	Gamma 4
Toucra_GCA_008525405	Toucra_GCA_008525405_ECU7993788.1	PehC	Gamma 4
Jangwani_GCA_004275715	Jangwani_GCA_004275715_EAC1007720.1	PehC	Gamma 4
Bonariensis_GCA_007159765	Bonariensis_GCA_007159765_EBV1569777.1	PehC	Gamma 4
Saphra_GCA_007301575	Saphra_GCA_007301575_EBY6675870.1	PehC	Gamma 4
Saarbruecken_GCA_008430505	Saarbruecken_GCA_008430505_ECS6004555.1	PehC	Gamma 4
Montevideo_GCA_008824545	Montevideo_GCA_008824545_ECZ8060318.1	PehC	Gamma 4
Montevideo_GCA_008809635	Montevideo_GCA_008809635_ECZ5459890.1	PehC	Gamma 4
Waycross_GCA_007230195	Waycross_GCA_007230195_EBW8679301.1	PehC	Gamma 4
Gatuni_GCA_007425425	Gatuni_GCA_007425425_ECB4468317.1	PehC	Gamma 4
Poona_GCA_009326515	Poona_GCA_009326515_EDI4699082.1	PehC	Gamma 4
Ealing_GCA_010176655	Ealing_GCA_010176655_EDO5933636.1	PehC	Gamma 4
Infantis_GCA_009122245	Infantis_GCA_009122245_EDF6726224.1	PehC	Gamma 4
Havana_GCA_010541145	Havana_GCA_010541145_EDT3744242.1	PehC	Gamma 4
Pomona_GCA_007179095	Pomona_GCA_007179095_EBV6638695.1	PehC	Gamma 4
Edinburg_GCA_004192535	Edinburg_GCA_004192535_EAA7258008.1	PehC	Gamma 4
Sundsvall_SRR8224568	Sundsvall_SRR8224568	PehC	Gamma 4
Wien_GCA_007248615	Wien_GCA_007248615_EBX3369490.1	PehC	Gamma 4
Cotham_GCA_010623405	Cotham_GCA_010623405_EDU7223977.1	PehC	Gamma 4
Livingstone_GCA_009999465	Livingstone_GCA_009999465_EDN4510033.1	PehC	Gamma 4
Poano_GCA_008426565	Poano_GCA_008426565_ECS5197316.1	PehC	Gamma 4
Cerro_GCA_007747355	Cerro_GCA_007747355_ECH8844920.1	PehC	Gamma 4
Kokomlemle_GCA_007744815	Kokomlemle_GCA_007744815_ECH8240575.1	PehC	Gamma 4
Praha_GCA_006918055	Praha_GCA_006918055_EBQ6117485.1	PehC	Gamma 4
Putten_GCA_014755845	Putten_GCA_014755845_EGI5255845.1	PehC	Gamma 4
Arechavaleta_GCA_008528455	Arechavaleta_GCA_008528455_ECU8692281.1	PehC	Gamma 4
Molade_GCA_010125745	Molade_GCA_010125745_EDO1614377.1	PehC	Gamma 4
Panama_GCA_007224595	Panama_GCA_007224595_EBW7457712.1	PehC	Gamma 4
Alachua_GCA_006933515	Alachua_GCA_006933515_EBQ9853914.1	PehC	Gamma 4
Sanjuan_GCA_007818625	Sanjuan_GCA_007818625_ECJ4224880.1	StcC	Gamma 4
Weslaco_GCA_007342445	Weslaco_GCA_007342445_EBZ6069238.1	StcC	Gamma 4
Denver_GCA_003891855	Denver_GCA_003891855_MKC75114.1	StcC	Gamma 4
Lattenkamp_GCA_007816115	Lattenkamp_GCA_007816115_ECJ3923883.1	StcC	Gamma 4
Berta_GCA_010673025	Berta_GCA_010673025_EDV7031342.1	StcC	Gamma 4
Hartford_GCA_011082525	Hartford_GCA_011082525_EED4015253.1	StcC	Gamma 4
Anfo_GCA_007477505	Anfo_GCA_007477505_ECC3619293.1	StcC	Gamma 4
Tilene_GCA_008524625	Tilene_GCA_008524625_ECU8053679.1	StcC	Gamma 4
Kalina_GCA_003911695	Kalina_GCA_003911695_MLW98459.1	StcC	Gamma 4
Bournemouth_GCA_011411375	Bournemouth_GCA_011411375_EEJ2302076.1	StcC	Gamma 4
Tallahassee_GCA_007547795	Tallahassee_GCA_007547795_ECE0150681.1	StcC	Gamma 4
Birkenhead_GCA_008429885	Birkenhead_GCA_008429885_ECS6294237.1	StcC	Gamma 4
Paratyphi_C_GCA_007646315	Paratyphi_C_GCA_007646315_ECG1325905.1	StcC	Gamma 4
Choleraesuis_GCA_007748275	Choleraesuis_GCA_007748275_ECH8997347.1	StcC	Gamma 4
Westhampton_GCA_010502935	Westhampton_GCA_010502935_EDS5973372.1	StcC	Gamma 4
Agbeni_GCA_010575465	Agbeni_GCA_010575465_EDU0599605.1	StcC	Gamma 4
Ibadan_GCA_006918075	Ibadan_GCA_006918075_EBQ6102421.1	StcC	Gamma 4
Essen_GCA_007412765	Essen_GCA_007412765_ECB1176425.1	StcC	Gamma 4
Agama_GCA_010264855	Agama_GCA_010264855_HAE0778876.1	StcC	Gamma 4
Soerenga_GCA_008484665	Soerenga_GCA_008484665_ECT8897252.1	StcC	Gamma 4
Takoradi_GCA_007629245	Takoradi_GCA_007629245_ECF7474260.1	StcC	Gamma 4
Kentucky_GCA_009075685	Kentucky_GCA_009075685_EDE4135149.1	StcC	Gamma 4
Suelldorf_GCA_010413035	Suelldorf_GCA_010413035_EDQ7554696.1	StcC	Gamma 4
Tennessee_GCA_011083205	Tennessee_GCA_011083205_EED4212124.1	StcC	Gamma 4
Apeyeme_GCA_007472975	Apeyeme_GCA_007472975_ECC3159330.1	StcC	Gamma 4
Kibusi_GCA_004225845	Kibusi_GCA_004225845_EAA9356117.1	StcC	Gamma 4
Senftenberg_GCA_008113645	Senftenberg_GCA_008113645_ECO0814552.1	StcC	Gamma 4
Agona_GCA_008993595	Agona_GCA_008993595_EDC9851343.1	StcC	Gamma 4
Nchanga_GCA_007186895	Nchanga_GCA_007186895_EBV7757710.1	StcC	Gamma 4
Bareilly_GCA_006518715	Bareilly_GCA_006518715_EBH8149883.1	StcC	Gamma 4
Cerro_GCA_010428765	Cerro_GCA_010428765_EDR0759078.1	StcC	Gamma 4
Rissen_GCA_009101405	Rissen_GCA_009101405_EDE4673390.1	StcC	Gamma 4
Meleagridis_GCA_007228615	Meleagridis_GCA_007228615_EBW8379031.1	StcC	Gamma 4
Herston_GCA_007303935	Herston_GCA_007303935_EBY7388941.1	StcC	Gamma 4
Stanleyville_GCA_005959525	Stanleyville_GCA_005959525_EAX3640412.1	StcC	Gamma 4
Paratyphi_B_GCA_008466925	Paratyphi_B_GCA_008466925_ECT4727348.1	StcC	Gamma 4
Coeln_GCA_009623155	Coeln_GCA_009623155_HAB2067095.1	StcC	Gamma 4
Richmond_GCA_007471575	Richmond_GCA_007471575_ECC2909386.1	StcC	Gamma 4
Haifa_GCA_007596555	Haifa_GCA_007596555_ECF0194999.1	StcC	Gamma 4
Concord_GCA_010185425	Concord_GCA_010185425_HAC8147266.1	StcC	Gamma 4
Heidelberg_GCA_007742375	Heidelberg_GCA_007742375_ECH7765724.1	StcC	Gamma 4
Hadar_GCA_014474675	Hadar_GCA_014474675_EGF1866867.1	StcC	Gamma 4
Chailey_GCA_008520375	Chailey_GCA_008520375_ECU6961746.1	StcC	Gamma 4
Bareilly_GCA_010554025	Bareilly_GCA_010554025_EDT6547444.1	StcC	Gamma 4
Saintpaul_GCA_003873295	Saintpaul_GCA_003873295_MIQ95454.1	StcC	Gamma 4
Paratyphi_B_var_Java_GCA_010595645	Paratyphi_B_var_Java_GCA_010595645_EDU3735695.1	StcC	Gamma 4
Saintpaul_GCA_010571705	Saintpaul_GCA_010571705_EDT9922803.1	StcC	Gamma 4
Larochelle_GCA_006521355	Larochelle_GCA_006521355_EBH8760209.1	StcC	Gamma 4
Braenderup_GCA_010756195	Braenderup_GCA_010756195_EDX3482338.1	StcC	Gamma 4
Abony_GCA_007036735	Abony_GCA_007036735_EBT0663601.1	StcC	Gamma 4
Uganda_GCA_011231035	Uganda_GCA_011231035_EEG3881773.1	StcC	Gamma 4
I_4_5_12_i_minus_GCA_007751355	I_4_5_12_i_minus_GCA_007751355_ECH9590761.1	StcC	Gamma 4
Typhimurium_GCA_008432425	Typhimurium_GCA_008432425_ECS6633535.1	StcC	Gamma 4
Albert_GCA_008528755	Albert_GCA_008528755_ECU8769645.1	StcC	Gamma 4
Bovismorbificans_GCA_010554085	Bovismorbificans_GCA_010554085_EDT6555630.1	StcC	Gamma 4
Typhi_GCA_010528315	Typhi_GCA_010528315_EDT1143892.1	StcC	Gamma 4
Newport_GCA_007818265	Newport_GCA_007818265_ECJ3624308.1	StcC	Gamma 4
Menston_GCA_008463885	Menston_GCA_008463885_ECT4043097.1	StcC	Gamma 4
Mgulani_GCA_007752515	Mgulani_GCA_007752515_ECH9867800.1	StcC	Gamma 4
Corvallis_GCA_016518495	Corvallis_GCA_016518495_EGY5513676.1	StcC	Gamma 4
Kibusi_GCA_010973855	Kibusi_GCA_010973855_EEC0935863.1	StcC	Gamma 4
Virchow_GCA_008619155	Virchow_GCA_008619155_ECW7043123.1	StcC	Gamma 4
Blockley_GCA_010175875	Blockley_GCA_010175875_EDO5951686.1	StcC	Gamma 4
[truncated: 895 more rows]

## Sheet: non-subsp. enterica isolates
Genome	Protein	Assigned ID	Family
II_GCA_003994635	II_GCA_003994635_AZT26610.1	StjB	Beta
II_GCA_018044165	II_GCA_018044165_EHK6635615.1	StjB	Beta
II_GCA_019542375	II_GCA_019542375_EHX6646206.1	StjB	Beta
II_GCA_018620335	II_GCA_018620335_EHO8515947.1	StjB	Beta
II_GCA_018620335	II_GCA_018620335_EHO8512801.1	StjB	Beta
II_GCA_019542375	II_GCA_019542375_EHX6644862.1	StjB	Beta
II_GCA_018044165	II_GCA_018044165_EHK6633141.1	StjB	Beta
VI_GCA_007477945	VI_GCA_007477945_ECC3877379.1	StjB	Beta
VI_GCA_018032985	VI_GCA_018032985_HBC0144427.1	StjB	Beta
VI_GCA_018032185	VI_GCA_018032185_HBC0062333.1	StjB	Beta
VI_GCA_010123525	VI_GCA_010123525_HAC6566965.1	StjB	Beta
VI_GCA_007477945	VI_GCA_007477945_ECC3878282.1	StjB	Beta
VI_GCA_006815265	VI_GCA_006815265_EBO3629039.1	StjB	Beta
bongori_GCA_013693595	bongori_GCA_013693595_MBA2137265.1	BcfC	Gamma
bongori_GCA_000709535	bongori_GCA_000709535_AID23916.1	BcfC	Gamma
bongori_GCF_002037625	bongori_GCF_002037625_WP_079777478.1	BcfC	Gamma
bongori_GCF_013138145	bongori_GCF_013138145_WP_024143129.1	BcfC	Gamma
bongori_GCA_003522735	bongori_GCA_003522735_HCI37661.1	BcfC	Gamma
bongori_GCA_013693605	bongori_GCA_013693605_MBA2168528.1	BcfC	Gamma
bongori_GCA_007019345	bongori_GCA_007019345_EBS6893091.1	BcfC	Gamma
bongori_GCA_008485645	bongori_GCA_008485645_ECT8869867.1	BcfC	Gamma
bongori_GCF_002035315	bongori_GCF_002035315_WP_079772319.1	BcfC	Gamma
bongori_GCF_002033765	bongori_GCF_002033765_WP_079774214.1	BcfC	Gamma
bongori_GCA_006051015	bongori_GCA_006051015_EAZ4693828.1	BcfC	Gamma
bongori_GCF_002035475	bongori_GCF_002035475_WP_079793751.1	BcfC	Gamma
bongori_GCA_006113225	bongori_GCA_006113225_EBA8111815.1	BcfC	Gamma
II_GCA_010512975	II_GCA_010512975_EDS7875952.1	BcfC	Gamma
II_GCA_018620335	II_GCA_018620335_EHO8512750.1	BcfC	Gamma
II_GCA_003994635	II_GCA_003994635_AZT26017.1	BcfC	Gamma
II_GCA_019542375	II_GCA_019542375_EHX6644810.1	BcfC	Gamma
II_GCA_018044165	II_GCA_018044165_EHK6633090.1	BcfC	Gamma
IIIa_GCA_008431985	IIIa_GCA_008431985_ECS6667740.1	BcfC	Gamma
IIIa_GCA_016029015	IIIa_GCA_016029015_HAU3051172.1	BcfC	Gamma
IIIa_GCA_007969565	IIIa_GCA_007969565_ECL6823537.1	BcfC	Gamma
IIIa_GCA_009087135	IIIa_GCA_009087135_EDF5269778.1	BcfC	Gamma
IIIa_GCA_004222315	IIIa_GCA_004222315_EAA8561393.1	BcfC	Gamma
IIIb_GCA_013328855	IIIb_GCA_013328855_QKN94938.1	BcfC	Gamma
IIIb_GCA_010833345	IIIb_GCA_010833345_EDZ1868835.1	BcfC	Gamma
IIIb_GCA_005803545	IIIb_GCA_005803545_EAU6128380.1	BcfC	Gamma
IIIb_GCA_017337585	IIIb_GCA_017337585_EHF6563736.1	BcfC	Gamma
IIIb_GCA_003324755	IIIb_GCA_003324755_AXC70957.1	BcfC	Gamma
VI_GCA_007477945	VI_GCA_007477945_ECC3878331.1	BcfC	Gamma
VI_GCA_010123525	VI_GCA_010123525_HAC6563875.1	BcfC	Gamma
VI_GCA_018032985	VI_GCA_018032985_HBC0144063.1	BcfC	Gamma
VI_GCA_018032185	VI_GCA_018032185_HBC0059574.1	BcfC	Gamma
II_GCA_018620335	II_GCA_018620335_EHO8513506.1	FimD	Gamma
II_GCA_003994635	II_GCA_003994635_AZT25568.1	FimD	Gamma
II_GCA_019542375	II_GCA_019542375_EHX6645316.1	FimD	Gamma
II_GCA_018044165	II_GCA_018044165_EHK6634955.1	FimD	Gamma
IIIa_GCA_016029015	IIIa_GCA_016029015_HAU3051590.1	FimD	Gamma
IIIa_GCA_009087135	IIIa_GCA_009087135_EDF5269672.1	FimD	Gamma
IIIa_GCA_007969565	IIIa_GCA_007969565_ECL6821434.1	FimD	Gamma
IIIa_GCA_004222315	IIIa_GCA_004222315_EAA8561536.1	FimD	Gamma
IIIb_GCA_005803545	IIIb_GCA_005803545_EAU6127815.1	FimD	Gamma
IIIb_GCA_017337585	IIIb_GCA_017337585_EHF6560432.1	FimD	Gamma
IIIb_GCA_003324755	IIIb_GCA_003324755_AXC71379.1	FimD	Gamma
IIIb_GCA_013328855	IIIb_GCA_013328855_QKN95370.1	FimD	Gamma
IIIb_GCA_010833345	IIIb_GCA_010833345_EDZ1869942.1	FimD	Gamma
IV_GCA_019225705	IV_GCA_019225705_EHT5803881.1	FimD	Gamma
IV_GCA_008524605	IV_GCA_008524605_ECU8047280.1	FimD	Gamma
IV_GCA_010835565	IV_GCA_010835565_EDZ1465216.1	FimD	Gamma
IV_GCA_010940595	IV_GCA_010940595_EEB3221872.1	FimD	Gamma
IV_GCA_010178435	IV_GCA_010178435_EDO6502887.1	FimD	Gamma
VI_GCA_007477945	VI_GCA_007477945_ECC3878652.1	FimD	Gamma
VI_GCA_006815265	VI_GCA_006815265_EBO3625699.1	FimD	Gamma
VI_GCA_018032185	VI_GCA_018032185_HBC0059134.1	FimD	Gamma
VI_GCA_010123525	VI_GCA_010123525_HAC6565353.1	FimD	Gamma
VII_GCA_013162165	VII_GCA_013162165_QJY66563.1	FimD	Gamma
VII_GCA_010164295	VII_GCA_010164295_EDO5297623.1	FimD	Gamma
VII_GCA_018338515	VII_GCA_018338515_QUZ22434.1	FimD	Gamma
VII_GCA_015243135	VII_GCA_015243135_EGO0095867.1	FimD	Gamma
VII_GCA_008921085	VII_GCA_008921085_EDB7685745.1	FimD	Gamma
bongori_GCF_002035475	bongori_GCF_002035475_WP_079793891.1	LpfC	Gamma
bongori_GCA_006113225	bongori_GCA_006113225_EBA8112669.1	LpfC	Gamma
bongori_GCF_002035315	bongori_GCF_002035315_WP_079772070.1	LpfC	Gamma
bongori_GCF_002033765	bongori_GCF_002033765_WP_079772070.1	LpfC	Gamma
bongori_GCA_008485645	bongori_GCA_008485645_ECT8872041.1	LpfC	Gamma
bongori_GCA_013693605	bongori_GCA_013693605_MBA2166821.1	LpfC	Gamma
bongori_GCA_007019345	bongori_GCA_007019345_EBS6894727.1	LpfC	Gamma
bongori_GCF_002037625	bongori_GCF_002037625_WP_038393175.1	LpfC	Gamma
bongori_GCA_000709535	bongori_GCA_000709535_AID26265.1	LpfC	Gamma
bongori_GCA_003522735	bongori_GCA_003522735_HCI37014.1	LpfC	Gamma
bongori_GCF_013138145	bongori_GCF_013138145_WP_079779116.1	LpfC	Gamma
bongori_GCA_013693595	bongori_GCA_013693595_MBA2135609.1	LpfC	Gamma
II_GCA_010512975	II_GCA_010512975_EDS7876585.1	Other_Gamma	Gamma
IIIa_GCA_016029015	IIIa_GCA_016029015_HAU3052626.1	Other_Gamma	Gamma
IIIa_GCA_008431985	IIIa_GCA_008431985_ECS6669120.1	Other_Gamma	Gamma
IIIb_GCA_010833345	IIIb_GCA_010833345_EDZ1868493.1	Other_Gamma	Gamma
IIIb_GCA_005803545	IIIb_GCA_005803545_EAU6129055.1	Other_Gamma	Gamma
IIIb_GCA_017337585	IIIb_GCA_017337585_EHF6560813.1	Other_Gamma	Gamma
IIIb_GCA_003324755	IIIb_GCA_003324755_AXC74847.1	Other_Gamma	Gamma
IIIb_GCA_017337585	IIIb_GCA_017337585_EHF6560613.1	Other_Gamma	Gamma
IIIb_GCA_013328855	IIIb_GCA_013328855_QKN95191.1	Other_Gamma	Gamma
IV_GCA_019225705	IV_GCA_019225705_EHT5806565.1	Other_Gamma	Gamma
bongori_GCF_013138145	bongori_GCF_013138145_WP_079779139.1	Other_Gamma_1	Gamma
II_GCA_010512975	II_GCA_010512975_EDS7876604.1	Other_Gamma_1	Gamma
II_GCA_018620335	II_GCA_018620335_EHO8514802.1	Other_Gamma_1	Gamma
II_GCA_003994635	II_GCA_003994635_AZT25705.1	Other_Gamma_1	Gamma
II_GCA_019542375	II_GCA_019542375_EHX6645913.1	Other_Gamma_1	Gamma
II_GCA_018044165	II_GCA_018044165_EHK6635079.1	Other_Gamma_1	Gamma
VI_GCA_010123525	VI_GCA_010123525_HAC6563696.1	Other_Gamma_1	Gamma
VI_GCA_018032185	VI_GCA_018032185_HBC0059405.1	Other_Gamma_1	Gamma
VI_GCA_007477945	VI_GCA_007477945_ECC3876200.1	Other_Gamma_1	Gamma
bongori_GCF_002035475	bongori_GCF_002035475_WP_079793806.1	PegC	Gamma
bongori_GCA_006113225	bongori_GCA_006113225_EBA8113501.1	PegC	Gamma
bongori_GCA_006051015	bongori_GCA_006051015_EAZ4693944.1	PegC	Gamma
bongori_GCF_002035315	bongori_GCF_002035315_WP_079771903.1	PegC	Gamma
bongori_GCF_002033765	bongori_GCF_002033765_WP_079774781.1	PegC	Gamma
bongori_GCA_008485645	bongori_GCA_008485645_ECT8870986.1	PegC	Gamma
bongori_GCA_013693605	bongori_GCA_013693605_MBA2165923.1	PegC	Gamma
bongori_GCA_007019345	bongori_GCA_007019345_EBS6892790.1	PegC	Gamma
bongori_GCF_013138145	bongori_GCF_013138145_WP_020844705.1	PegC	Gamma
bongori_GCA_003522735	bongori_GCA_003522735_HCI38941.1	PegC	Gamma
bongori_GCA_000709535	bongori_GCA_000709535_AID25284.1	PegC	Gamma
bongori_GCF_002037625	bongori_GCF_002037625_WP_079778122.1	PegC	Gamma
bongori_GCA_013693595	bongori_GCA_013693595_MBA2135809.1	PegC	Gamma
IIIa_GCA_004222315	IIIa_GCA_004222315_EAA8562485.1	PegC	Gamma
IIIa_GCA_009087135	IIIa_GCA_009087135_EDF5269908.1	PegC	Gamma
IIIa_GCA_008431985	IIIa_GCA_008431985_ECS6668353.1	PegC	Gamma
IIIa_GCA_007969565	IIIa_GCA_007969565_ECL6823767.1	PegC	Gamma
IIIb_GCA_003324755	IIIb_GCA_003324755_AXC73204.1	PegC	Gamma
IIIb_GCA_013328855	IIIb_GCA_013328855_QKN96899.1	PegC	Gamma
IIIb_GCA_005803545	IIIb_GCA_005803545_EAU6130673.1	PegC	Gamma
IIIb_GCA_017337585	IIIb_GCA_017337585_EHF6563452.1	PegC	Gamma
IIIb_GCA_010833345	IIIb_GCA_010833345_EDZ1870683.1	PegC	Gamma
IV_GCA_019225705	IV_GCA_019225705_EHT5806351.1	PegC	Gamma
IV_GCA_008524605	IV_GCA_008524605_ECU8050552.1	PegC	Gamma
IV_GCA_010940595	IV_GCA_010940595_EEB3222698.1	PegC	Gamma
VI_GCA_018032185	VI_GCA_018032185_HBC0062204.1	PegC	Gamma
VI_GCA_007477945	VI_GCA_007477945_ECC3876782.1	PegC	Gamma
VI_GCA_010123525	VI_GCA_010123525_HAC6567206.1	PegC	Gamma
VI_GCA_006815265	VI_GCA_006815265_EBO3628182.1	PegC	Gamma
II_GCA_018044165	II_GCA_018044165_EHK6636162.1	PehC	Gamma
II_GCA_019542375	II_GCA_019542375_EHX6644534.1	PehC	Gamma
II_GCA_018620335	II_GCA_018620335_EHO8515180.1	PehC	Gamma
IV_GCA_010178435	IV_GCA_010178435_EDO6505496.1	PehC	Gamma
VII_GCA_013162165	VII_GCA_013162165_QJY65229.1	PehC	Gamma
VII_GCA_010164295	VII_GCA_010164295_EDO5298570.1	PehC	Gamma
VII_GCA_015243135	VII_GCA_015243135_EGO0097585.1	PehC	Gamma
VII_GCA_018338515	VII_GCA_018338515_QUZ24948.1	PehC	Gamma
VII_GCA_008921085	VII_GCA_008921085_EDB7686655.1	PehC	Gamma
IIIb_GCA_003324755	IIIb_GCA_003324755_AXC70870.1	SafC	Gamma
bongori_GCA_003522735	bongori_GCA_003522735_HCI37509.1	SbaC	Gamma
bongori_GCF_013138145	bongori_GCF_013138145_WP_020842684.1	SbaC	Gamma
bongori_GCF_002037625	bongori_GCF_002037625_WP_079777523.1	SbaC	Gamma
bongori_GCF_002035475	bongori_GCF_002035475_WP_079793698.1	SbaC	Gamma
bongori_GCA_006113225	bongori_GCA_006113225_EBA8111672.1	SbaC	Gamma
bongori_GCA_006051015	bongori_GCA_006051015_EAZ4693686.1	SbaC	Gamma
bongori_GCA_008485645	bongori_GCA_008485645_ECT8869716.1	SbaC	Gamma
bongori_GCA_013693595	bongori_GCA_013693595_MBA2137119.1	SbaC	Gamma
bongori_GCA_000709535	bongori_GCA_000709535_AID26906.1	SbaC	Gamma
bongori_GCF_002033765	bongori_GCF_002033765_WP_079772419.1	SbaC	Gamma
bongori_GCA_013693605	bongori_GCA_013693605_MBA2168382.1	SbaC	Gamma
bongori_GCF_002035315	bongori_GCF_002035315_WP_079772419.1	SbaC	Gamma
bongori_GCA_007019345	bongori_GCA_007019345_EBS6892945.1	SbaC	Gamma
VI_GCA_018032185	VI_GCA_018032185_HBC0059417.1	SbaC	Gamma
VI_GCA_006815265	VI_GCA_006815265_EBO3625978.1	SbaC	Gamma
VI_GCA_018032985	VI_GCA_018032985_HBC0143285.1	SbaC	Gamma
VI_GCA_010123525	VI_GCA_010123525_HAC6563708.1	SbaC	Gamma
IIIa_GCA_004222315	IIIa_GCA_004222315_EAA8560662.1	SddC	Gamma
IIIa_GCA_007969565	IIIa_GCA_007969565_ECL6821952.1	SddC	Gamma
IIIa_GCA_009087135	IIIa_GCA_009087135_EDF5266794.1	SddC	Gamma
IIIa_GCA_016029015	IIIa_GCA_016029015_HAU3049231.1	SddC	Gamma
IIIa_GCA_008431985	IIIa_GCA_008431985_ECS6665932.1	SddC	Gamma
IV_GCA_010835565	IV_GCA_010835565_EDZ1467724.1	SddC/SdfC	Gamma
IV_GCA_019225705	IV_GCA_019225705_EHT5806941.1	SddC/SdfC	Gamma
IV_GCA_010178435	IV_GCA_010178435_EDO6504770.1	SddC/SdfC	Gamma
IV_GCA_010940595	IV_GCA_010940595_EEB3220426.1	SddC/SdfC	Gamma
IV_GCA_008524605	IV_GCA_008524605_ECU8048092.1	SddC/SdfC	Gamma
VI_GCA_018032185	VI_GCA_018032185_HBC0060108.1	SddC/SdfC	Gamma
VI_GCA_006815265	VI_GCA_006815265_EBO3627974.1	SddC/SdfC	Gamma
VII_GCA_010164295	VII_GCA_010164295_EDO5297141.1	SddC/SdfC	Gamma
VII_GCA_013162165	VII_GCA_013162165_QJY66075.1	SddC/SdfC	Gamma
VII_GCA_018338515	VII_GCA_018338515_QUZ21945.1	SddC/SdfC	Gamma
VII_GCA_015243135	VII_GCA_015243135_EGO0096439.1	SddC/SdfC	Gamma
VII_GCA_008921085	VII_GCA_008921085_EDB7685047.1	SddC/SdfC	Gamma
II_GCA_003994635	II_GCA_003994635_AZT24949.1	SdfC	Gamma
II_GCA_019542375	II_GCA_019542375_EHX6645463.1	SdfC	Gamma
II_GCA_018620335	II_GCA_018620335_EHO8513593.1	SdfC	Gamma
II_GCA_018044165	II_GCA_018044165_EHK6632420.1	SdfC	Gamma
II_GCA_003994635	II_GCA_003994635_AZT25869.1	SdgB	Gamma
II_GCA_018044165	II_GCA_018044165_EHK6632937.1	SdgB	Gamma
II_GCA_019542375	II_GCA_019542375_EHX6646478.1	SdgB	Gamma
II_GCA_018620335	II_GCA_018620335_EHO8512595.1	SdgB	Gamma
IIIb_GCA_013328855	IIIb_GCA_013328855_QKN95760.1	SdiC	Gamma
IIIb_GCA_017337585	IIIb_GCA_017337585_EHF6560034.1	SdiC	Gamma
IIIb_GCA_010833345	IIIb_GCA_010833345_EDZ1871494.1	SdiC	Gamma
IIIb_GCA_005803545	IIIb_GCA_005803545_EAU6127398.1	SdiC	Gamma
IIIb_GCA_003324755	IIIb_GCA_003324755_AXC71863.1	SdiC	Gamma
IV_GCA_010940595	IV_GCA_010940595_EEB3219988.1	SdiC	Gamma
IV_GCA_010835565	IV_GCA_010835565_EDZ1468129.1	SdiC	Gamma
IV_GCA_008524605	IV_GCA_008524605_ECU8047635.1	SdiC	Gamma
IV_GCA_019225705	IV_GCA_019225705_EHT5804250.1	SdiC	Gamma
IV_GCA_010178435	IV_GCA_010178435_EDO6506234.1	SdiC	Gamma
VI_GCA_010123525	VI_GCA_010123525_HAC6565144.1	SdiC	Gamma
VI_GCA_007477945	VI_GCA_007477945_ECC3877618.1	SdiC	Gamma
VI_GCA_006815265	VI_GCA_006815265_EBO3628733.1	SdiC	Gamma
VI_GCA_018032985	VI_GCA_018032985_HBC0143945.1	SdiC	Gamma
VI_GCA_018032185	VI_GCA_018032185_HBC0059975.1	SdiC	Gamma
VII_GCA_010164295	VII_GCA_010164295_EDO5298897.1	SdiC	Gamma
VII_GCA_015243135	VII_GCA_015243135_EGO0098299.1	SdiC	Gamma
VII_GCA_018338515	VII_GCA_018338515_QUZ24226.1	SdiC	Gamma
VII_GCA_013162165	VII_GCA_013162165_QJY67841.1	SdiC	Gamma
VII_GCA_008921085	VII_GCA_008921085_EDB7687050.1	SdiC	Gamma
II_GCA_010512975	II_GCA_010512975_EDS7876107.1	StaC	Gamma
II_GCA_018620335	II_GCA_018620335_EHO8514858.1	StbC	Gamma
II_GCA_019542375	II_GCA_019542375_EHX6645971.1	StbC	Gamma
II_GCA_018044165	II_GCA_018044165_EHK6635137.1	StbC	Gamma
II_GCA_010512975	II_GCA_010512975_EDS7877125.1	StbC	Gamma
IIIb_GCA_013328855	IIIb_GCA_013328855_QKN95213.1	StbC	Gamma
IIIb_GCA_005803545	IIIb_GCA_005803545_EAU6127982.1	StbC	Gamma
IIIb_GCA_003324755	IIIb_GCA_003324755_AXC71217.1	StbC	Gamma
IIIb_GCA_017337585	IIIb_GCA_017337585_EHF6560596.1	StbC	Gamma
IIIb_GCA_010833345	IIIb_GCA_010833345_EDZ1870106.1	StbC	Gamma
II_GCA_003994635	II_GCA_003994635_AZT23994.1	StcC	Gamma
II_GCA_010512975	II_GCA_010512975_EDS7879053.1	StcC	Gamma
IIIa_GCA_016029015	IIIa_GCA_016029015_HAU3051005.1	StcC	Gamma
bongori_GCF_002035315	bongori_GCF_002035315_WP_079771955.1	StgC	Gamma
bongori_GCA_006051015	bongori_GCA_006051015_EAZ4694713.1	StgC	Gamma
bongori_GCA_013693595	bongori_GCA_013693595_MBA2136906.1	StgC	Gamma
bongori_GCA_000709535	bongori_GCA_000709535_AID26401.1	StgC	Gamma
bongori_GCF_002033765	bongori_GCF_002033765_WP_079774922.1	StgC	Gamma
bongori_GCF_002035475	bongori_GCF_002035475_WP_079793846.1	StgC	Gamma
bongori_GCA_006113225	bongori_GCA_006113225_EBA8113929.1	StgC	Gamma
bongori_GCF_002037625	bongori_GCF_002037625_WP_079778387.1	StgC	Gamma
bongori_GCF_013138145	bongori_GCF_013138145_WP_020845642.1	StgC	Gamma
bongori_GCA_003522735	bongori_GCA_003522735_HCI39093.1	StgC	Gamma
bongori_GCA_008485645	bongori_GCA_008485645_ECT8872352.1	StgC	Gamma
bongori_GCA_013693605	bongori_GCA_013693605_MBA2169254.1	StgC	Gamma
bongori_GCA_007019345	bongori_GCA_007019345_EBS6894937.1	StgC	Gamma
VI_GCA_007477945	VI_GCA_007477945_ECC3878293.1	StgC	Gamma
VI_GCA_010123525	VI_GCA_010123525_HAC6567590.1	StgC	Gamma
VI_GCA_018032985	VI_GCA_018032985_HBC0144757.1	StgC	Gamma
VI_GCA_018032185	VI_GCA_018032185_HBC0062889.1	StgC	Gamma
bongori_GCA_006051015	bongori_GCA_006051015_EAZ4693858.1	SthB	Gamma
bongori_GCA_013693595	bongori_GCA_013693595_MBA2137295.1	SthB	Gamma
bongori_GCA_000709535	bongori_GCA_000709535_AID26871.1	SthB	Gamma
bongori_GCF_013138145	bongori_GCF_013138145_WP_024143497.1	SthB	Gamma
bongori_GCF_002037625	bongori_GCF_002037625_WP_079777466.1	SthB	Gamma
bongori_GCA_003522735	bongori_GCA_003522735_HCI37693.1	SthB	Gamma
bongori_GCF_002035315	bongori_GCF_002035315_WP_079772298.1	SthB	Gamma
bongori_GCF_002033765	bongori_GCF_002033765_WP_079772298.1	SthB	Gamma
bongori_GCF_002035475	bongori_GCF_002035475_WP_079793761.1	SthB	Gamma
bongori_GCA_006113225	bongori_GCA_006113225_EBA8111846.1	SthB	Gamma
bongori_GCA_008485645	bongori_GCA_008485645_ECT8869899.1	SthB	Gamma
bongori_GCA_013693605	bongori_GCA_013693605_MBA2168559.1	SthB	Gamma
bongori_GCA_007019345	bongori_GCA_007019345_EBS6893122.1	SthB	Gamma
II_GCA_003994635	II_GCA_003994635_AZT26046.1	SthB	Gamma
II_GCA_019542375	II_GCA_019542375_EHX6644841.1	SthB	Gamma
II_GCA_018620335	II_GCA_018620335_EHO8512781.1	SthB	Gamma
II_GCA_018044165	II_GCA_018044165_EHK6633121.1	SthB	Gamma
IV_GCA_019225705	IV_GCA_019225705_EHT5804747.1	SthB	Gamma
IV_GCA_010835565	IV_GCA_010835565_EDZ1464682.1	SthB	Gamma
IV_GCA_010178435	IV_GCA_010178435_EDO6504434.1	SthB	Gamma
IV_GCA_010940595	IV_GCA_010940595_EEB3219758.1	SthB	Gamma
IV_GCA_008524605	IV_GCA_008524605_ECU8048754.1	SthB	Gamma
VI_GCA_007477945	VI_GCA_007477945_ECC3878361.1	SthB	Gamma
VI_GCA_018032985	VI_GCA_018032985_HBC0144093.1	SthB	Gamma
VI_GCA_018032185	VI_GCA_018032185_HBC0059604.1	SthB	Gamma
VI_GCA_010123525	VI_GCA_010123525_HAC6563905.1	SthB	Gamma
VII_GCA_013162165	VII_GCA_013162165_QJY66985.1	SthB	Gamma
VII_GCA_010164295	VII_GCA_010164295_EDO5294810.1	SthB	Gamma
VII_GCA_018338515	VII_GCA_018338515_QUZ22841.1	SthB	Gamma
VII_GCA_015243135	VII_GCA_015243135_EGO0095259.1	SthB	Gamma
VII_GCA_008921085	VII_GCA_008921085_EDB7685136.1	SthB	Gamma
bongori_GCA_003522735	bongori_GCA_003522735_HCI36301.1	Other_kappa	Kappa	Although it shares higher %ID with PefC, not located on a plasmid and tree topology suggests this isn't PefC
bongori_GCF_002035475	bongori_GCF_002035475_WP_079794051.1	Other_kappa	Kappa	Although it shares higher %ID with PefC, not located on a plasmid and tree topology suggests this isn't PefC
bongori_GCA_006113225	bongori_GCA_006113225_EBA8112982.1	Other_kappa	Kappa	Although it shares higher %ID with PefC, not located on a plasmid and tree topology suggests this isn't PefC
bongori_GCF_013138145	bongori_GCF_013138145_WP_024143362.1	Other_kappa	Kappa	Although it shares higher %ID with PefC, not located on a plasmid and tree topology suggests this isn't PefC
bongori_GCA_008485645	bongori_GCA_008485645_ECT8870694.1	Other_kappa	Kappa	Although it shares higher %ID with PefC, not located on a plasmid and tree topology suggests this isn't PefC
bongori_GCA_013693605	bongori_GCA_013693605_MBA2165114.1	Other_kappa	Kappa	Although it shares higher %ID with PefC, not located on a plasmid and tree topology suggests this isn't PefC
bongori_GCA_007019345	bongori_GCA_007019345_EBS6893870.1	Other_kappa	Kappa	Although it shares higher %ID with PefC, not located on a plasmid and tree topology suggests this isn't PefC
bongori_GCF_002033765	bongori_GCF_002033765_WP_079774592.1	Other_kappa	Kappa	Although it shares higher %ID with PefC, not located on a plasmid and tree topology suggests this isn't PefC
bongori_GCA_006051015	bongori_GCA_006051015_EAZ4691813.1	Other_kappa	Kappa	Although it shares higher %ID with PefC, not located on a plasmid and tree topology suggests this isn't PefC
II_GCA_003994635	II_GCA_003994635_AZT26830.1	Other_kappa	Kappa	Although it shares higher %ID with PefC, not located on a plasmid and tree topology suggests this isn't PefC
II_GCA_018044165	II_GCA_018044165_EHK6634042.1	Other_Pi	Pi
II_GCA_003994635	II_GCA_003994635_AZT23043.1	Other_Pi	Pi
II_GCA_019542375	II_GCA_019542375_EHX6646139.1	Other_Pi	Pi
IIIb_GCA_017337585	IIIb_GCA_017337585_EHF6561335.1	Other_Pi	Pi
IIIb_GCA_005803545	IIIb_GCA_005803545_EAU6131079.1	Other_Pi	Pi
IIIb_GCA_010833345	IIIb_GCA_010833345_EDZ1868023.1	Other_Pi	Pi
IIIb_GCA_003324755	IIIb_GCA_003324755_AXC73693.1	Other_Pi	Pi
IIIb_GCA_013328855	IIIb_GCA_013328855_QKN97691.1	Other_Pi	Pi
VI_GCA_007477945	VI_GCA_007477945_ECC3877967.1	Other_Pi	Pi
bongori_GCA_013693595	bongori_GCA_013693595_MBA2134741.1	SbbB	Pi
bongori_GCA_000709535	bongori_GCA_000709535_AID24108.1	SbbB	Pi
bongori_GCF_013138145	bongori_GCF_013138145_WP_079779150.1	SbbB	Pi
bongori_GCA_003522735	bongori_GCA_003522735_HCI36547.1	SbbB	Pi
bongori_GCF_002035475	bongori_GCF_002035475_WP_079794587.1	SbbB	Pi
bongori_GCA_006113225	bongori_GCA_006113225_EBA8110207.1	SbbB	Pi
bongori_GCF_002033765	bongori_GCF_002033765_WP_079773933.1	SbbB	Pi
bongori_GCA_008485645	bongori_GCA_008485645_ECT8868296.1	SbbB	Pi
bongori_GCF_002035315	bongori_GCF_002035315_WP_079772134.1	SbbB	Pi
bongori_GCA_013693605	bongori_GCA_013693605_MBA2167101.1	SbbB	Pi
bongori_GCA_007019345	bongori_GCA_007019345_EBS6891025.1	SbbB	Pi
bongori_GCA_006051015	bongori_GCA_006051015_EAZ4691101.1	SbbB	Pi
IV_GCA_010940595	IV_GCA_010940595_EEB3219509.1	SbbB	Pi
IV_GCA_008524605	IV_GCA_008524605_ECU8049774.1	SbbB	Pi
VI_GCA_010123525	VI_GCA_010123525_HAC6565159.1	SbbB	Pi
VI_GCA_018032985	VI_GCA_018032985_HBC0143930.1	SbbB	Pi
VI_GCA_006815265	VI_GCA_006815265_EBO3628715.1	SbbB	Pi
VI_GCA_018032185	VI_GCA_018032185_HBC0059989.1	SbbB	Pi
VI_GCA_007477945	VI_GCA_007477945_ECC3877631.1	SbbB	Pi
VII_GCA_010164295	VII_GCA_010164295_EDO5296008.1	SbbB	Pi
VII_GCA_015243135	VII_GCA_015243135_EGO0097786.1	SbbB	Pi
VII_GCA_018338515	VII_GCA_018338515_QUZ23135.1	SbbB	Pi
VII_GCA_008921085	VII_GCA_008921085_EDB7684238.1	SbbB	Pi
VII_GCA_013162165	VII_GCA_013162165_QJY67230.1	SbbB	Pi
VII_GCA_010164295	VII_GCA_010164295_EDO5296073.1	SbbB	Pi
VII_GCA_018338515	VII_GCA_018338515_QUZ23077.1	SbbB	Pi
VII_GCA_015243135	VII_GCA_015243135_EGO0096291.1	SbbB	Pi
VII_GCA_008921085	VII_GCA_008921085_EDB7683510.1	SbbB	Pi
II_GCA_018044165	II_GCA_018044165_EHK6633888.1	StdB	Pi
II_GCA_010512975	II_GCA_010512975_EDS7876321.1	StdB	Pi
II_GCA_010512975	II_GCA_010512975_EDS7879365.1	StdB	Pi
IIIb_GCA_003324755	IIIb_GCA_003324755_AXC75149.1	StdB	Pi
IIIb_GCA_003324755	IIIb_GCA_003324755_AXC71203.1	StdB	Pi
IIIb_GCA_005803545	IIIb_GCA_005803545_EAU6128826.1	StdB	Pi
IIIb_GCA_017337585	IIIb_GCA_017337585_EHF6561088.1	StdB	Pi
IIIb_GCA_013328855	IIIb_GCA_013328855_QKN97575.1	StdB	Pi
IIIb_GCA_010833345	IIIb_GCA_010833345_EDZ1868269.1	StdB	Pi
IIIb_GCA_003324755	IIIb_GCA_003324755_AXC74159.1	StdB	Pi
IIIb_GCA_003324755	IIIb_GCA_003324755_AXC73976.1	StdB	Pi
IIIb_GCA_013328855	IIIb_GCA_013328855_QKN96023.1	StdB	Pi
IIIb_GCA_005803545	IIIb_GCA_005803545_EAU6130040.1	StdB	Pi
IIIb_GCA_003324755	IIIb_GCA_003324755_AXC72868.1	StdB	Pi
IIIb_GCA_017337585	IIIb_GCA_017337585_EHF6561738.1	StdB	Pi
IIIb_GCA_010833345	IIIb_GCA_010833345_EDZ1869556.1	StdB	Pi
IIIb_GCA_003324755	IIIb_GCA_003324755_AXC70893.1	StdB	Pi
IV_GCA_010940595	IV_GCA_010940595_EEB3220812.1	StdB	Pi
IV_GCA_008524605	IV_GCA_008524605_ECU8050370.1	StdB	Pi
IV_GCA_019225705	IV_GCA_019225705_EHT5807259.1	StdB	Pi
IV_GCA_010835565	IV_GCA_010835565_EDZ1467028.1	StdB	Pi
IV_GCA_010178435	IV_GCA_010178435_EDO6503081.1	StdB	Pi
VI_GCA_006815265	VI_GCA_006815265_EBO3625541.1	StdB	Pi
VI_GCA_007477945	VI_GCA_007477945_ECC3877182.1	StdB	Pi
VI_GCA_018032985	VI_GCA_018032985_HBC0141554.1	StdB	Pi
VI_GCA_018032185	VI_GCA_018032185_HBC0062062.1	StdB	Pi
VI_GCA_010123525	VI_GCA_010123525_HAC6564375.1	StdB	Pi
VII_GCA_013162165	VII_GCA_013162165_QJY65449.1	StdB	Pi
VII_GCA_010164295	VII_GCA_010164295_EDO5298857.1	StdB	Pi
VII_GCA_018338515	VII_GCA_018338515_QUZ25181.1	StdB	Pi
VII_GCA_015243135	VII_GCA_015243135_EGO0097473.1	StdB	Pi
VII_GCA_008921085	VII_GCA_008921085_EDB7687012.1	StdB	Pi
VI_GCA_018032185	VI_GCA_018032185_HBC0061911.1	SteB	Pi
VI_GCA_018032985	VI_GCA_018032985_HBC0141470.1	SteB	Pi
VI_GCA_010123525	VI_GCA_010123525_HAC6566528.1	SteB	Pi
VI_GCA_007477945	VI_GCA_007477945_ECC3879334.1	SteB	Pi
VI_GCA_006815265	VI_GCA_006815265_EBO3629641.1	SteB	Pi
II_GCA_003994635	II_GCA_003994635_AZT22898.1	StfC	Pi
II_GCA_018044165	II_GCA_018044165_EHK6635856.1	StfC	Pi
II_GCA_019542375	II_GCA_019542375_EHX6643581.1	StfC	Pi
II_GCA_018620335	II_GCA_018620335_EHO8514262.1	StfC	Pi
IIIa_GCA_008431985	IIIa_GCA_008431985_ECS6668711.1	SdcD	Sigma
IIIa_GCA_004222315	IIIa_GCA_004222315_EAA8563307.1	SdcD	Sigma
IIIa_GCA_016029015	IIIa_GCA_016029015_HAU3052150.1	SdcD	Sigma
IIIa_GCA_009087135	IIIa_GCA_009087135_EDF5269295.1	SdcD	Sigma
IIIa_GCA_007969565	IIIa_GCA_007969565_ECL6822656.1	SdcD	Sigma
