# Supplementary material for: The Number and Type of Chaperone-Usher Fimbriae Reflect Phylogenetic Clade Rather than Host Range in Salmonella
Source: mSystems. 2022 Apr 25;7(3):e00115-22. doi: 10.1128/msystems.00115-22 (PMC9238391; doi:10.1128/msystems.00115-22)
Supplement: DATA SET S2 [file msystems.00115-22-s0007.xlsx]

## Sheet: Sheet 1
Reason for inclusion	Strain	Run	Serovar_reported	sistr_serovar	Phylogenetic Clade	Assembly	Create date	N50	Length	Contigs	Location	Collection Date	Isolation Source	Platform	Isolate	SNP cluster 26JAN21	SNP cluster 14JAN21	No. isolates in SNP cluster	No. isolates in serovar	Min-same	Min-diff	BioSample	Assembler	Annotation Pipeline	Annotation Date
Human 2006-2016	FDA782495-2A	SRR3046416	Abaetetuba	Abaetetuba	B	GCA_007549235.1	2015-12-22T17:23:15Z	127130	4948590	110	USA	2013-07-25	papaya	ILLUMINA	PDT000098792.2	PDS000031752.1	PDS000031752.1	4	31	0		SAMN02847559	SKESA v. 2.2	PGAP v. 4.5	2018-09-03
Human 2006-2016	FDA953378-2-1	SRR3497910	Aberdeen	Aberdeen	A2	GCA_003871475.1	2016-05-11T16:15:24Z	514418	4725342	32	Dominican Republic	2016-03-30	Fresh Tindora	ILLUMINA	PDT000129666.2	PDS000027066.10	PDS000027066.10	21	57	4	11	SAMN04902333	SKESA v. 2.2	PGAP v. 4.5	2018-09-01
Human 2006-2016	CFSAN065080	SRR5884073		Abony	A2	GCA_007036735.1	2017-07-31T19:02:38Z	327005	4686446	36	USA:TX	2017	Almond powder	ILLUMINA	PDT000224728.3	PDS000001617.22	PDS000001617.22	25	111	0	0	SAMN07255457	SKESA v. 2.2	PGAP v. 4.8	2019-07-13
Human 2006-2016	CVM N18S1537	SRR9984362	Adelaide	Adelaide	Typhi	GCA_011190035.1	2019-08-16T15:33:51Z	484746	4602758	33	USA:MO	2018	Pork Chop	ILLUMINA	PDT000565686.1	PDS000001382.315	PDS000001382.315	481	422	1	1	SAMN12587027	SKESA v. 2.2	PGAP v. 4.8	2019-08-17
Human 2006-2016		ERR3245551	Agama	Agama	B	GCA_010264855.1	2019-04-08T17:05:01Z	230317	4553115	36	Germany	2015	environment	ILLUMINA	PDT000486973.1	PDS000027093.12	PDS000027093.12	27	186		13	SAMEA5533804	SKESA v. 2.2	PGAP v. 4.8	2019-04-08
Human 2006-2016		SRR5440623	Agbeni	Agbeni	B	GCA_010575465.1	2017-04-13T17:55:29Z	476677	4529466	29	USA	2017-03	stool	ILLUMINA	PDT000201543.2	PDS000001865.382	PDS000001865.378	764	199	2	27	SAMN06704730	SKESA v. 2.2	PGAP 2019-11-08.build4137	2019-11-21
Human 2006-2016	669747	SRR8467768	Ago	Ago	A1	GCA_007400925.1	2019-01-22T06:00:58Z	224345	4949671	50	United Kingdom: United Kingdom	2019-01	human	ILLUMINA	PDT000447373.1	PDS000002886.7	PDS000002886.7	5	23	13		SAMN10785357	SKESA v. 2.2	PGAP v. 4.5	2019-01-22
Human 2006-2016	PNUSAS005211	SRR5016903	Agona	Agona	A1	GCA_008993595.1	2016-11-14T17:19:00Z	370417	4726369	31	USA	2016-08	stool	ILLUMINA	PDT000158454.2	PDS000050976.212	PDS000050976.207	2038	2903	0	10	SAMN05978623	SKESA v. 2.2	PGAP v. 4.9	2019-10-11
Human 2006-2016	FSW0056	SRR1041519	Agoueve	Agoueve	A1	GCA_007748495.1	2015-02-11T17:09:55Z	270593	4973156	46	India	2011-02-09	madras curry powder	ILLUMINA	PDT000001660.4	PDS000027183.1	PDS000027183.1	3	18	2		SAMN02345099	SKESA v. 2.2	PGAP v. 4.5	2018-09-06
Human 2006-2016	MOD1-7992-RedHawk	SRR6833848	Alabama	Alabama	B	GCA_010777455.1	2018-03-14T21:43:36Z	642200	4826053	30	USA:GA	1998	red tailed hawk necropsy	ILLUMINA	PDT000294515.2			NA	2			SAMN04296389	SKESA v. 2.2	PGAP 2019-11-08.build4137	2019-11-23
Human 2006-2016	444506	SRR7274967	Alachua	Alachua	A2	GCA_006933515.1	2018-06-07T05:00:17Z	274679	4624118	48	United Kingdom: United Kingdom	2017-11	human	ILLUMINA	PDT000324733.1	PDS000001439.25	PDS000001439.25	39	176	1		SAMN09377445	SKESA v. 2.2	PGAP v. 4.5	2018-06-07
Human 2006-2016	FSIS1501921	SRR3532909	Albany	Albany	A1	GCA_008521105.1	2016-05-17T18:14:24Z	584771	4809148	25	USA:IA	2015	NRTE (Not-Ready-to-Eat) Comminuted Poultry Exploratory Sampling - Turkeys	ILLUMINA	PDT000130515.2	PDS000032516.64	PDS000032516.64	270	285	1	13	SAMN05001748	SKESA v. 2.2	PGAP v. 2.1	2018-09-01
Human 2006-2016	PNUSAS011839	SRR5501002	Albert	Albert	A2	GCA_008528755.1	2017-05-03T15:05:08Z	162377	5076974	102	USA	2012-02	stool	ILLUMINA	PDT000206702.2	PDS000042380.2	PDS000042380.2	9	9	2	6	SAMN06830425	SKESA v. 2.2	PGAP v. 4.5	2019-02-07
Human 2006-2016	VA-WGS-00249	SRR1302808	Altona	Altona	A1	GCA_010634425.1	2015-02-10T23:10:01Z	562203	4922579	35	USA:NC	2011-05-04	bird	ILLUMINA	PDT000031743.4	PDS000030758.71	PDS000030758.71	282	111	9	10	SAMN02767968	SKESA v. 2.2	PGAP 2019-11-08.build4137	2019-11-21
Human 2006-2016	FSIS1703193	SRR5902682	Amager	Amager	A2	GCA_010529555.1	2017-08-07T18:40:46Z	259611	4751063	34	USA:TX	2017	animal-cattle-steer	ILLUMINA	PDT000231536.2	PDS000001755.24	PDS000001755.24	32	52	1	13	SAMN07452772	SKESA v. 2.2	PGAP 2019-11-08.build4137	2019-11-22
Human 2006-2016	MOD1_Sal_835	SRR1481657	Amoutive	Amoutive	A2	GCA_011437155.1	2014-06-28T03:05:29Z	498617	4655787	31	USA: Philadelphia PA	2010-04-30	stool	ILLUMINA	PDT000034013.2	PDS000037014.1	PDS000037014.1	2	2	14		SAMN02645721	SKESA v. 2.2	PGAP 2019-11-08.build4137	2019-11-21
Poly/paraphyletic	FDA779078 1-1	SRR1562646	Amsterdam	Amsterdam	Typhi	GCA_007747155.1	2015-02-10T20:10:39Z	421251	4534092	26	India	2012-10-20	toovar dal (split pigeon peas)	ILLUMINA	PDT000037954.3	PDS000031755.1	PDS000031755.1	3	46	11		SAMN02847542	SKESA v. 2.2	PGAP v. 4.5	2018-09-04
Poly/paraphyletic	FDA592570 37 1-1	SRR2124334	Amsterdam	Amsterdam	A1	GCA_014755485.1	2015-07-23T00:14:13Z	239608	4876152	45	USA:CA	2010-01-12	environmental swab	ILLUMINA	PDT000072515.2	PDS000031850.4	PDS000031850.4	27	46	10	27	SAMN02846714	SKESA v. 2.2	PGAP 2019-11-08.build4137	2019-11-21
Human 2006-2016	FSIS11705505	SRR6374056	Anatum	Anatum	A2	GCA_010132895.1	2017-12-14T00:49:06Z	727446	4790542	32	USA:CA	2017	animal-swine-market swine	ILLUMINA	PDT000271719.2	PDS000028281.197	PDS000028281.194	679	2678	1	5	SAMN08172051	SKESA v. 2.2	PGAP v. 4.5	2018-09-01
Human 2006-2016	578035	SRR7850584	Anecho	Anecho	A1	GCA_006981285.1	2018-09-17T08:15:18Z	214490	4993278	82	United Kingdom: United Kingdom	2018-07	human	ILLUMINA	PDT000379117.1	PDS000001457.10	PDS000001457.10	11	20	16		SAMN10076094	SKESA v. 2.2	PGAP v. 4.5	2018-09-19
Human 2006-2016	FDA323238 2-7	SRR2107131	Anfo	Anfo	A2	GCA_007477505.1	2015-07-20T16:12:38Z	397692	4700106	25	China	2005-03-16	frz frog legs	ILLUMINA	PDT000071644.2	PDS000031961.1	PDS000031961.1	2	2	0		SAMN02845639	SKESA v. 2.2	PGAP v. 4.5	2018-09-07
Human 2006-2016	FSF0065	SRR1170896	Apeyeme	Apeyeme	A1	GCA_007472975.1	2015-02-11T14:09:21Z	508981	4728669	23	Viet Nam	2010-04-01	frozen cooked apple snail meat	ILLUMINA	PDT000003501.3	PDS000001435.21	PDS000001435.21	21	20	31	8	SAMN02344785	SKESA v. 2.2	PGAP v. 4.5	2018-09-01
Human 2006-2016	650060	SRR8325562	Aqua	Aqua	A2	GCA_007378915.1	2018-12-16T18:43:16Z	134242	5696451	236	United Kingdom: United Kingdom	2018-11	human	ILLUMINA	PDT000418536.1	PDS000048263.2	PDS000048263.2	3	7	17	32	SAMN10599952	SKESA v. 2.2	PGAP v. 4.5	2018-12-16
Human 2006-2016	PNUSAS010404	SRR5459664	Arechavaleta	Arechavaleta	B	GCA_008528455.1	2017-04-19T22:42:15Z	260976	4549836	47	USA	2017-02	stool	ILLUMINA	PDT000203609.2	PDS000001937.16	PDS000001937.16	21	50	9	21	SAMN06732539	SKESA v. 2.2	PGAP v. 2.1	2018-09-02
Human 2006-2016	FDA167005-1	SRR3173783	Bahrenfeld	Bahrenfeld	B	GCA_010972135.1	2016-02-17T03:26:01Z	245514	4707880	50	Australia	2002-03-13	boneless camel meat	ILLUMINA	PDT000107397.2			NA	6			SAMN02845143	SKESA v. 2.2	PGAP 2019-11-08.build4137	2019-11-21
Human 2006-2016		SRR6412799		Baildon	A2	GCA_010133595.1	2017-12-22T20:37:35Z	396531	4731560	23	USA	2017-10	stool	ILLUMINA	PDT000274118.2	PDS000001722.250	PDS000001722.249	432	63	19	23	SAMN07830261	SKESA v. 2.2	PGAP v. 4.5	2018-09-01
Poly/paraphyletic	CFSAN000189	SRR3048921	Bareilly	Bareilly	A2	GCA_006518715.1	2015-12-23T04:23:43Z	202516	4752294	57	United Kingdom: None		human	ILLUMINA	PDT000099093.7			NA	1181			SAMN04363167	SKESA v. 2.2	PGAP v. 4.5	2018-09-01
Poly/paraphyletic	FDA717549-5	SRR3379318	Bareilly	Bareilly	A2	GCA_010554025.1	2016-04-13T21:12:02Z	505176	4763746	36	India	2012-04-11	ground frozen yellowfin tuna	ILLUMINA	PDT000125224.2	PDS000032405.13	PDS000032405.13	121	1181	0	0	SAMN02847362	SKESA v. 2.2	PGAP 2019-11-08.build4137	2019-11-21
Human 2006-2016	PNUSAS014897	SRR5655544		Barranquilla	B	GCA_007020985.1	2017-06-08T15:20:49Z	359599	4685123	38	USA			ILLUMINA	PDT000216521.2	PDS000006964.39	PDS000006964.39	40	38	16	7	SAMN07189929	SKESA v. 2.2	PGAP v. 4.8	2019-07-12
Human 2006-2016	MOD1_Sal_841	SRR1509593	Beaudesert	Beaudesert	B	GCA_004192575.1	2014-07-09T15:05:23Z	192770	5049920	86	USA: Allegheny PA	2010-02-17	stool	ILLUMINA	PDT000034664.2	PDS000001331.9	PDS000001331.9	10	5	17	19	SAMN02645727	SKESA v. 2.2	PGAP v. 4.5	2018-09-02
Human 2006-2016	416173	SRR7310354	Benin	Benin	A1	GCA_007171595.1	2018-06-14T07:00:54Z	144749	5237483	138	United Kingdom: United Kingdom	2017-08	human	ILLUMINA	PDT000329401.1	PDS000027325.2	PDS000027325.2	3	4	0		SAMN09423128	SKESA v. 2.2	PGAP v. 4.5	2018-06-17
Human 2006-2016	FSIS31901760	SRR8863430	Bere	Bere	A1	GCA_005505735.1	2019-04-08T03:01:19Z	148525	5015533	73	USA:TX	2019	Product-Raw-Ground, Comminuted or Otherwise Nonintact-Pork	ILLUMINA	PDT000486905.1			NA	17			SAMN11356675	SKESA v. 2.2	PGAP v. 4.8	2019-04-08
Human 2006-2016	PNUSAS002339	SRR3642964	Berta	Berta	A2	GCA_010673025.1	2016-06-07T17:14:13Z	640752	4766652	34	USA	2016-04	stool	ILLUMINA	PDT000133804.2	PDS000026549.308	PDS000026549.302	1048	438	2	14	SAMN05179982	SKESA v. 2.2	PGAP 2019-11-08.build4137	2019-11-21
Human 2006-2016	PNUSAS007756	SRR5217685	Birkenhead	Birkenhead	A2	GCA_008429885.1	2017-01-30T17:29:34Z	243679	4911089	66	USA	2016-12	stool	ILLUMINA	PDT000183105.2	PDS000011201.10	PDS000011201.10	11	11	13		SAMN06272705	SKESA v. 2.2	PGAP v. 2.1	2018-09-03
Human 2006-2016	2015AM-2750	SRR6489772		Blockley	A2	GCA_010175875.1	2018-01-22T18:41:03Z	754856	4735566	14	USA			ILLUMINA	PDT000280495.2	PDS000072791.5	PDS000072791.5	101	192	7	6	SAMN08383626	SKESA v. 2.2	PGAP v. 4.5	2018-09-01
Human 2006-2016	313300	SRR7285881	Bonariensis	Bonariensis	B	GCA_007159765.1	2018-06-10T05:00:35Z	178725	4743849	61	United Kingdom: United Kingdom	2016-10	human	ILLUMINA	PDT000326474.1	PDS000037135.2	PDS000037135.2	3	25	30		SAMN09388017	SKESA v. 2.2	PGAP v. 4.5	2018-06-12
Human 2006-2016	25344	SRR1965243	Bournemouth	Bournemouth	A2	GCA_011411375.1	2015-04-12T05:15:22Z	107762	5071134	106	United Kingdom: North of England	2014-07	human	ILLUMINA	PDT000054934.2			NA	2			SAMN03475368	SKESA v. 2.2	PGAP 2019-11-08.build4137	2019-11-21
Poly/paraphyletic	PNUSAS019603	SRR5907269		Bovismorbificans	B	GCA_006697905.1	2017-08-07T21:41:36Z	277410	4563274	35				ILLUMINA	PDT000231826.2	PDS000001510.11	PDS000001510.11	3	107	29		SAMN07423437	SKESA v. 2.2	PGAP v. 4.5	2018-09-03
Poly/paraphyletic	FDA828064-2	SRR3137277	Bovismorbificans	Bovismorbificans	A2	GCA_010554085.1	2016-02-03T06:25:25Z	101168	4897667	88	Australia	2013-08-29	dog treat lamb crumble	ILLUMINA	PDT000104814.2	PDS000004885.19	PDS000004885.19	34	107	1	5	SAMN02919019	SKESA v. 2.2	PGAP 2019-11-08.build4137	2019-11-21
Human 2006-2016	PNUSAS008229	SRR5237989	Braenderup	Braenderup	A2	GCA_010756195.1	2017-02-14T17:38:51Z	944713	4643563	20	USA	2016-12	stool	ILLUMINA	PDT000186950.2	PDS000076604.32	PDS000076604.27	2414	1854	0	28	SAMN06290892	SKESA v. 2.2	PGAP 2019-11-08.build4137	2019-11-21
Human 2006-2016	FSIS11808916	SRR7030830	Brandenburg	Brandenburg	B	GCA_011154515.1	2018-04-18T22:43:38Z	806407	4631132	20	USA:MN	2018	animal-swine-market swine	ILLUMINA	PDT000307229.2	PDS000026782.57	PDS000026782.57	215	402	10	19	SAMN08950992	SKESA v. 2.2	PGAP v. 4.1	2019-11-18
Human 2006-2016	MOD1-Stmin-300	SRR6807534	Brazil	Brazil	B	GCA_010647965.1	2018-03-06T00:41:59Z	198309	5105867	85	USA:GA	2013-06	feces stripe neck loggerhead musk turtle	ILLUMINA	PDT000292520.2			NA	2			SAMN04296548	SKESA v. 2.2	PGAP 2019-11-08.build4137	2019-11-23
subsp. enterica clade D	FDA409297 1-1	SRR5105539	Kotte	Brazzaville	D	GCA_007644865.1	2018-06-26T23:05:09Z	155273	4796622	76	China	2007-02-14	frz channel catfish	ILLUMINA	PDT000064919.4	PDS000023934.2	PDS000023934.2	3	7	1		SAMN02845882	SKESA v. 2.2	PGAP v. 4.5	2018-06-28
Poly/paraphyletic	FDA397766-2	SRR3183970	Bredeney	Bredeney	B	GCA_009999525.1	2016-02-23T19:23:42Z	441042	4546163	20	Mexico	2006-11-09	cantaloupe	ILLUMINA	PDT000108217.2			NA	356			SAMN02845842	SKESA v. 2.2	PGAP 2019-11-08.build4137	2019-11-21
Poly/paraphyletic	FDA722153 61-155	SRR3379327	Bredeney	Bredeney	B	GCA_011419335.1	2016-04-13T21:12:03Z	258180	4639470	46	USA:NM	2012-09-24	environmental sample	ILLUMINA	PDT000125233.2	PDS000026671.2	PDS000026671.2	38	356	1	1	SAMN02847370	SKESA v. 2.2	PGAP 2019-11-08.build4137	2019-11-21
Human 2006-2016	225078	SRR7251560	Brunei	Brunei	A2	GCA_006934895.1	2018-06-04T06:00:10Z	182795	4731881	62	United Kingdom: United Kingdom	2016-02	human	ILLUMINA	PDT000323403.1	PDS000025834.6	PDS000025834.6	15	92		0	SAMN09302535	SKESA v. 2.2	PGAP v. 4.5	2018-06-04
Human 2006-2016	CFSAN008300	SRR1206168	Buzu	Buzu	B	GCA_014434405.1	2016-11-23T20:29:46Z	225426	4481086	38	USA:GA	2014-01-07	cilantro	ILLUMINA	PDT000162845.3	PDS000030489.2	PDS000030489.2	5	4	3	19	SAMN02709440	SKESA v. 2.2	PGAP 2019-11-08.build4137	2019-11-21
Human 2006-2016	279944	SRR7237480	Carmel	Carmel	B	GCA_006933235.1	2018-05-31T05:06:10Z	178553	4928562	108	United Kingdom: United Kingdom	2016-07	human	ILLUMINA	PDT000321741.1	PDS000017537.6	PDS000017537.6	6	26	32	15	SAMN09286636	SKESA v. 2.2	PGAP v. 4.5	2018-06-02
Human 2006-2016	PNCS001102	SRR10244775	Carrau	Carrau	B	GCA_010293465.1	2019-10-08T17:31:09Z	338468	4564602	39	Canada	2009-02-20	stool	ILLUMINA	PDT000602477.1	PDS000031549.3	PDS000031549.3	5	34	1		SAMN12910020	SKESA v. 2.2	PGAP v. 4.9	2019-10-08
Poly/paraphyletic	NY-FSL-R8-2026	SRR1448879	Cerro	Cerro	Typhi	GCA_007747355.1	2015-02-10T21:10:11Z	256697	4652084	46	USA:NY	2008-09-03	drag swab	ILLUMINA	PDT000033842.3	PDS000076460.2	PDS000076460.1	97	1183	0		SAMN02664924	SKESA v. 2.2	PGAP v. 4.5	2018-09-01
Poly/paraphyletic	FDA936584-3	SRR3133017	Cerro	Cerro	A1	GCA_010428765.1	2016-01-28T23:22:03Z	357638	4705036	55	Mexico	2015-12-03	cucumbers	ILLUMINA	PDT000103615.2	PDS000004872.10	PDS000004872.10	10	1183	0		SAMN04443377	SKESA v. 2.2	PGAP 2019-11-08.build4137	2019-11-21
Human 2006-2016	FSIS1606688	SRR3618596	Chailey	Chailey	A2	GCA_008520375.1	2016-06-01T20:13:54Z	495262	4782778	41	USA:MD	2016	animal-swine-market swine	ILLUMINA	PDT000133517.2	PDS000002473.76	PDS000002473.76	82	85	3	7	SAMN05195091	SKESA v. 2.2	PGAP v. 4.5	2018-12-23
Human 2006-2016	FDA580275	SRR3747672	Chandans	Chandans	B	GCA_004220425.1	2016-07-07T14:15:55Z	192890	4612559	53	Kenya	2009-10-15	beef masala (spice)	ILLUMINA	PDT000137168.3	PDS000036033.1	PDS000036033.1	2	9	0		SAMN02844775	SKESA v. 2.2	PGAP v. 4.5	2018-08-23
Human 2006-2016	PNUSAS071268	SRR8793577		Chester	B	GCA_005593835.1	2019-03-27T17:57:21Z	737598	4626088	20	USA			ILLUMINA	PDT000483325.1	PDS000001953.138	PDS000001953.134	278	580	0	17	SAMN11267085	SKESA v. 2.2	PGAP v. 4.8	2019-03-27
Human 2006-2016	MDH-2014-00353	SRR1501469	Typhisuis	Choleraesuis	A2	GCA_007748275.1	2015-02-10T21:10:12Z	185973	4980310	67	USA:MN	2002-11-26	porcine lung	ILLUMINA	PDT000034302.3	PDS000032205.9	PDS000032205.9	39	130	4		SAMN02699519	SKESA v. 2.2	PGAP v. 4.5	2018-09-02
Human 2006-2016	2016AM-3674	SRR10855731		Clackamas	B	GCA_010483935.1	2020-01-09T13:26:21Z	363325	4650013	26	USA			ILLUMINA	PDT000656781.1	PDS000051601.5	PDS000051601.5	6	5	16		SAMN13783741	SKESA v. 2.2	PGAP 2019-11-08.build4137	2020-01-16
Human 2006-2016		ERR3581621	Coeln	Coeln	A2	GCA_009623155.1	2019-10-13T20:33:44Z	736456	4796701	28	Germany	2018	animal	ILLUMINA	PDT000607115.1	PDS000002233.47	PDS000002233.47	88	202	21	11	SAMEA6058287	SKESA v. 2.2	PGAP v. 4.9	2019-10-14
Human 2006-2016	CFSAN064144	SRR6951315	Colindale	Colindale	A2	GCA_007203415.1	2018-04-06T07:48:28Z	279279	4721029	50	Nigeria	2011	pig stool	ILLUMINA	PDT000303716.2	PDS000042101.2	PDS000042101.2	14	51	2	17	SAMN07135227	SKESA v. 2.2	PGAP v. 4.5	2018-09-03
Human 2006-2016	PNILSO0001	SRR8358256	Concord	Concord	A2	GCA_010185425.1	2018-12-26T16:51:49Z	391729	4623397	28	Israel	2018-04-15	environmental	ILLUMINA	PDT000422960.1	PDS000025876.12	PDS000025876.12	19	54	1	1	SAMN10618188	SKESA v. 2.2	PGAP v. 4.5	2018-12-26
Human 2006-2016	PNUSAS187063	SRR13357461		Corvallis	A1	GCA_016518495.1	2021-01-05T14:16:40Z	799140	4829924	24	USA			ILLUMINA	PDT000928226.1	PDS000056420.32	PDS000056420.29	346	416	6	16	SAMN17215134	SKESA v. 2.2	PGAP 2020-02-06.build4373	2021-01-05
Human 2006-2016	2015AM-0411	SRR5740071	Cotham	Cotham	B	GCA_010623405.1	2017-06-22T13:43:39Z	613320	4886827	27	USA	2015-03	stool	ILLUMINA	PDT000220087.2	PDS000032468.53	PDS000032468.52	94	74	16	21	SAMN07268467	SKESA v. 2.2	PGAP 2019-11-08.build4137	2019-11-22
Human 2006-2016	CDPHFDLB-F10M00612-36-1A	SRR9029435	Cubana	Cubana	A1	GCA_006528515.1	2019-05-08T17:51:42Z	403701	4930022	45	USA:CA	2010-10-26	Alfalfa seeds	ILLUMINA	PDT000499451.1	PDS000001539.16	PDS000001539.16	23	151	1		SAMN11604719	SKESA v. 2.2	PGAP v. 4.8	2019-05-08
Human 2006-2016	FDA547503-2-9	SRR7825951	Denver	Denver	C	GCA_003891855.1	2018-09-13T18:16:35Z	156475	4531078	70	Mexico	2009-06-05	DRIED ALOE VERA CRUSHED TEA	ILLUMINA	PDT000376034.1	PDS000031865.2	PDS000031865.2	3	9	1		SAMN09927954	SKESA v. 2.2	PGAP v. 4.5	2018-09-13
Human 2006-2016	SAL-19-VL-WA-IL-0008	SRR10512549	Derby	Derby	A1	GCA_010895875.1	2019-11-23T23:35:19Z	414441	4980423	49	USA:IN	2019-03-21	Sus scrofa domesticus Lung	ILLUMINA	PDT000634325.1	PDS000032555.125	PDS000032555.123	412	1838	8	25	SAMN13352617	SKESA v. 2.2	PGAP v. 4.1	2019-11-25
Human 2006-2016	2014AM-1538	SRR5209744	Dublin	Dublin	A2	GCA_008431285.1	2017-01-27T18:32:37Z	494168	5005409	36	USA	2014-09	urine	ILLUMINA	PDT000181601.2	PDS000028192.409	PDS000028192.399	2165	2337	6	6	SAMN06277015	SKESA v. 2.2	PGAP v. 2.1	2018-09-01
Human 2006-2016	470219	SRR7285909	Duisburg	Duisburg	B	GCA_004174705.1	2018-06-10T05:00:40Z	202728	4596818	46	United Kingdom: United Kingdom	2018-01	human	ILLUMINA	PDT000326502.1	PDS000022972.4	PDS000022972.4	4	19	1		SAMN09388031	SKESA v. 2.2	PGAP v. 4.5	2018-06-12
Human 2006-2016	PNCS011331	SRR13202871	Durban	Durban	B	GCA_015850475.1	2020-12-06T01:20:39Z	679978	4564485	25	Canada	2017-10-10	blood	ILLUMINA	PDT000904733.1	PDS000011226.30	PDS000011226.29	33	59	7		SAMN16940841	SKESA v. 2.2	PGAP 2020-02-06.build4373	2020-12-06
Human 2006-2016		ERR2752908	Durham	Durham	B	GCA_010283445.1	2019-01-24T23:55:31Z	272139	4565565	34	Ireland	2018		ILLUMINA	PDT000452342.1	PDS000027348.18	PDS000027348.18	60	127	8	29	SAMEA4852950	SKESA v. 2.2	PGAP v. 4.5	2019-01-27
Human 2006-2016	2015AM-2752	SRR6489771		Ealing	A1	GCA_010176655.1	2018-01-22T18:41:03Z	734407	4692050	18	USA			ILLUMINA	PDT000280494.2	PDS000001526.55	PDS000001526.55	57	55	8	8	SAMN08383632	SKESA v. 2.2	PGAP v. 4.5	2018-09-01
Poly/paraphyletic	FNE0017	SRR1097810	Eastbourne	Eastbourne	B	GCA_007750175.1	2015-02-11T17:10:04Z	394913	4877258	54	Thailand	2011-07-28	ground hot chili	ILLUMINA	PDT000002425.3	PDS000036079.1	PDS000036079.1	2	111	7		SAMN02345268	SKESA v. 2.2	PGAP v. 4.5	2018-09-07
Poly/paraphyletic	FDA399471	SRR1917482	Eastbourne	Eastbourne	B	GCA_014759065.1	2015-03-19T00:10:14Z	41767	4508760	218	India	2006-11-27	turmeric powder	ILLUMINA	PDT000051842.2			NA	111			SAMN02844449	SKESA v. 2.2	PGAP 2019-11-08.build4137	2019-11-21
Human 2006-2016	MOD1_Sal_854	SRR1481655	Edinburg	Edinburg	B	GCA_004192535.1	2014-06-28T03:05:34Z	316199	4516604	41	USA: Allegheny PA	2011-08-01	peritoneal fluid ascitic	ILLUMINA	PDT000034028.2	PDS000001583.3	PDS000001583.3	4	6	11	12	SAMN02645740	SKESA v. 2.2	PGAP v. 4.5	2018-09-03
Human 2006-2016	103733	SRR6324283	Emek	Emek	A2	GCA_004255205.1	2017-11-28T11:41:08Z	253765	4722203	61	United Kingdom: United Kingdom	2015-04	human	ILLUMINA	PDT000267373.4	PDS000028178.3	PDS000028178.3	7	41	6	38	SAMN08100382	SKESA v. 2.2	PGAP v. 4.5	2018-09-03
Human 2006-2016		ERR2861374	Enteritidis	Enteritidis	A2	GCA_010261455.1	2019-01-24T23:55:35Z	729707	4693420	19	Ireland	2018		ILLUMINA	PDT000452363.1	PDS000065758.172	PDS000065758.159	9022	31381	0	13	SAMEA5048192	SKESA v. 2.2	PGAP v. 4.5	2019-01-27
Human 2006-2016	565397	SRR8499124	Essen	Essen	B	GCA_007412765.1	2019-01-29T06:59:20Z	182488	4598160	66	United Kingdom: United Kingdom	2018-06	human	ILLUMINA	PDT000454619.1	PDS000042648.1	PDS000042648.1	2	14	3		SAMN10835827	SKESA v. 2.2	PGAP v. 4.5	2019-01-29
Human 2006-2016	717151	SRR8861904	Florida	Florida	B	GCA_007534835.1	2019-04-06T05:00:33Z	110226	5644917	194	United Kingdom: United Kingdom	2019-03	human	ILLUMINA	PDT000486478.1	PDS000032321.3	PDS000032321.3	4	24	0		SAMN11352923	SKESA v. 2.2	PGAP v. 4.8	2019-04-06
Human 2006-2016	PNUSAS027845	SRR6300275	Fluntern	Fluntern	B	GCA_010775075.1	2017-11-16T20:37:03Z	207746	4769565	43	USA:WY	2017-10		ILLUMINA	PDT000265096.2	PDS000001431.28	PDS000001431.27	32	29	1	16	SAMN08015688	SKESA v. 2.2	PGAP 2019-11-08.build4137	2019-11-23
Human 2006-2016	FDA462601	SRR7349314	Freetown	Freetown	B	GCA_007820375.1	2018-06-16T00:03:20Z	374865	4567678	41	Thailand	2008-03-20	shrimp: frozen, peeled, deveined, cooked	ILLUMINA	PDT000330435.1	PDS000023263.3	PDS000023263.3	3	12	1	10	SAMN02844598	SKESA v. 2.2	PGAP v. 4.5	2018-06-16
Human 2006-2016	373266	SRR7451146	Fresno	Fresno	A1	GCA_006993245.1	2018-06-29T05:08:05Z	272854	4688053	52	United Kingdom: United Kingdom	2017-05	human	ILLUMINA	PDT000338648.1	PDS000019941.11	PDS000019941.11	18	40	0		SAMN09516412	SKESA v. 2.2	PGAP v. 4.5	2018-07-01
Human 2006-2016	FDA896171-43	SRR2047355		Gaminara	B	GCA_005531695.1	2015-06-02T15:14:58Z	537712	4985241	35	USA:CA	2015-05-05	environmental swab	ILLUMINA	PDT000065933.2	PDS000026615.12	PDS000026615.12	33	150	8	26	SAMN03656765	SKESA v. 2.2	PGAP v. 4.5	2018-09-03
Human 2006-2016	392870	SRR8554036	Gatuni	Gatuni	B	GCA_007425425.1	2019-02-15T23:24:04Z	202962	4558108	42	United Kingdom: United Kingdom	2017-07	human	ILLUMINA	PDT000464959.1	PDS000023177.7	PDS000023177.7	9	18	0		SAMN10907628	SKESA v. 2.2	PGAP v. 4.7	2019-02-22
Human 2006-2016	376101	SRR7351622	Give	Give	B	GCA_007209875.1	2018-06-18T07:05:59Z	321177	4597411	39	United Kingdom: United Kingdom	2017-05	human	ILLUMINA	PDT000331823.1	PDS000001862.20	PDS000001862.20	53	602	0	4	SAMN09435090	SKESA v. 2.2	PGAP v. 4.5	2018-06-22
Human 2006-2016	681312	SRR8553945	Glostrup	Glostrup	B	GCA_007425725.1	2019-02-15T23:23:50Z	298468	4795372	55	United Kingdom: United Kingdom	2019-01	human	ILLUMINA	PDT000464877.1	PDS000043137.11	PDS000043137.11	13	52	0		SAMN10907549	SKESA v. 2.2	PGAP v. 4.7	2019-02-22
Human 2006-2016	R18.1740	SRR8994052	Goldcoast	Goldcoast	A1	GCA_009256205.1	2019-05-01T09:50:52Z	756409	4920577	48	Taiwan	2018	stool	ILLUMINA	PDT000496809.2	PDS000027384.17	PDS000027384.17	109	217	5	9	SAMN11546984	SKESA v. 2.2	PGAP v. 4.9	2019-10-20
Human 2006-2016	PNUSAS002734	SRR3996846	Grumpensis	Grumpensis	B	GCA_007763535.1	2016-08-03T19:18:51Z	214701	4925739	59	USA	2011-07	blood	ILLUMINA	PDT000143221.4	PDS000077479.1	PDS000077479.1	9	26	29	4	SAMN05464603	SKESA v. 2.2	PGAP v. 4.8	2019-07-04
Human 2006-2016	PNUSAS007982	SRR5221471	Guinea	Guinea	B	GCA_010752535.1	2017-02-01T15:33:29Z	247817	5204931	53	USA	2017-01	stool	ILLUMINA	PDT000184212.2	PDS000011216.49	PDS000011216.49	56	10	6		SAMN06279738	SKESA v. 2.2	PGAP 2019-11-08.build4137	2019-11-21
Human 2006-2016	PNUSAS165081	SRR12583029		Hadar	A2	GCA_014474675.1	2020-09-03T23:14:50Z	791972	4871012	44	USA			ILLUMINA	PDT000829680.1	PDS000028359.408	PDS000028359.399	2642	1415	0	0	SAMN16054162	SKESA v. 2.2	PGAP 2020-02-06.build4373	2020-09-04
Human 2006-2016	373268	SRR8585177	Haifa	Haifa	A2	GCA_007596555.1	2019-02-17T05:54:45Z	222693	4696383	51	United Kingdom: United Kingdom	2017-05	human	ILLUMINA	PDT000466397.1	PDS000010246.34	PDS000010246.34	44	208	0		SAMN10959470	SKESA v. 2.2	PGAP v. 4.7	2019-02-22
Human 2006-2016	FSE0055	SRR1212297	Hartford	Hartford	A2	GCA_011082525.1	2015-02-11T00:08:07Z	261210	4836351	42	USA:GA	2011-08-08	cucumbers	ILLUMINA	PDT000025190.3	PDS000006541.33	PDS000006541.33	27	245		18	SAMN02345279	SKESA v. 2.2	PGAP 2019-11-08.build4137	2019-11-21
Human 2006-2016	PNUSAS019356	SRR5935620	Hato	Hato	A1	GCA_010461405.1	2017-08-15T21:39:28Z	149538	4819825	60	USA	2017-07	stool	ILLUMINA	PDT000233760.2	PDS000029328.2	PDS000029328.2	4	17	2	3	SAMN07490575	SKESA v. 2.2	PGAP 2019-11-08.build4137	2019-11-22
Poly/paraphyletic	FDA661424 3-2	SRR3489818	Havana	Havana	A1	GCA_007838535.1	2016-05-10T00:15:26Z	413625	4698652	34	India	2010-11-23	sesame seeds	ILLUMINA	PDT000129264.2	PDS000046625.1	PDS000046625.1	2	272		22	SAMN02847153	SKESA v. 2.2	PGAP v. 4.8	2019-06-20
Poly/paraphyletic	FDA724420 1-2	SRR3223735	Havana	Havana	A1	GCA_010541145.1	2016-03-15T00:13:05Z	222719	4857193	56	USA: PA	2011-11-22	animal feed chicken meal	ILLUMINA	PDT000114412.2			NA	272			SAMN02918839	SKESA v. 2.2	PGAP 2019-11-08.build4137	2019-11-21
Human 2006-2016	WAPHL-SAL-A00407	SRR1363345	Heidelberg	Heidelberg	A2	GCA_007742375.1	2015-02-10T17:09:41Z	723075	4885335	30	USA:TN	2003	Chicken breasts	ILLUMINA	PDT000032082.4	PDS000029703.339	PDS000029703.331	2631	3827	15	24	SAMN02640970	SKESA v. 2.2	PGAP v. 4.8	2019-07-03
Human 2006-2016	192873	SRR7884518	Herston	Herston	A2	GCA_007303935.1	2018-09-21T04:53:03Z	169155	4583823	66	United Kingdom: United Kingdom	2015-11	human	ILLUMINA	PDT000382383.1	PDS000037124.3	PDS000037124.3	5	9	26	37	SAMN10097536	SKESA v. 2.2	PGAP v. 4.5	2018-09-21
Human 2006-2016		SRR6155197	Holcomb	Holcomb	A2	GCA_010002305.1	2017-10-10T20:40:10Z	177693	4892767	58	USA	2017-07	stool	ILLUMINA	PDT000249281.2	PDS000028355.8	PDS000028355.8	25	22	20	29	SAMN07731329	SKESA v. 2.2	PGAP 2019-11-08.build4137	2019-11-22
Human 2006-2016	PNUSAS001873	SRR3392811	Horsham	Horsham	B	GCA_010441095.1	2016-04-15T18:11:01Z	743854	4543859	16	USA	2015-10	blood	ILLUMINA	PDT000125436.2			NA	4			SAMN04621319	SKESA v. 2.2	PGAP 2019-11-08.build4137	2019-11-21
Human 2006-2016	741676	SRR9088942	Hull	Hull	A2	GCA_007911325.1	2019-05-19T04:49:21Z	150117	4668355	60	United Kingdom: United Kingdom	2019-05	human	ILLUMINA	PDT000503208.1	PDS000020526.8	PDS000020526.8	8	28	21		SAMN11773546	SKESA v. 2.2	PGAP v. 4.8	2019-05-19
Poly/paraphyletic	CFSAN045315	SRR3465406	Hvittingfoss	Hvittingfoss	A2	GCA_010671525.1	2016-04-28T16:11:42Z	266818	4655593	42	Thailand	2013-09-23	pork	ILLUMINA	PDT000128106.2			NA	352			SAMN04431451	SKESA v. 2.2	PGAP 2019-11-08.build4137	2019-11-21
Poly/paraphyletic	FDA528145-2	SRR3242165	Hvittingfoss	Hvittingfoss	A2	GCA_010972175.1	2016-03-19T00:13:56Z	398199	4650845	34	USA:FL	2009-05-07	hungarian wax hot peppers	ILLUMINA	PDT000115333.2	PDS000001723.112	PDS000001723.110	139	352	7	6	SAMN02846387	SKESA v. 2.2	PGAP 2019-11-08.build4137	2019-11-21
Human 2006-2016	PNUSAS000438	SRR2058210	4,[5],12:i:-	I 4,[5],12:i:-	A2	GCA_007751355.1	2015-06-10T17:14:49Z	315827	5260581	90	USA	2015-05	stool	ILLUMINA	PDT000066996.4	PDS000076482.51	PDS000076482.40	10323	3152	0	0	SAMN03758662	SKESA v. 2.2	PGAP v. 4.8	2019-07-03
Human 2006-2016	176271	SRR7163824	Ibadan	Ibadan	B	GCA_006918075.1	2018-05-15T05:05:21Z	129155	4753238	74	United Kingdom: United Kingdom	2015-10	human	ILLUMINA	PDT000314128.2	PDS000020354.3	PDS000020354.3	3	37	0		SAMN09207627	SKESA v. 2.2	PGAP v. 4.5	2018-09-03
Human 2006-2016	PNUSAS013071	SRR5573846		Idikan	A2	GCA_006572565.1	2017-05-17T21:42:41Z	620306	4846398	42				ILLUMINA	PDT000209164.2	PDS000001405.42	PDS000001405.41	47	53	19	10	SAMN06887391	SKESA v. 2.2	PGAP v. 4.5	2018-09-01
Human 2006-2016	CVM N17S1135	SRR7907787	Indiana	Indiana	Typhi	GCA_005688935.1	2018-09-27T13:18:56Z	388356	4766624	46	USA:TX	2017	Turkey Patties	ILLUMINA	PDT000385745.1	PDS000030659.142	PDS000030659.141	608	608	0	4	SAMN10132987	SKESA v. 2.2	PGAP v. 4.5	2018-09-27
Human 2006-2016	FSIS1710378	SRR5251157	Infantis	Infantis	A2	GCA_009122245.1	2017-02-14T17:40:46Z	449912	5008255	60	USA:MD	2017	raw intact chicken	ILLUMINA	PDT000187607.2	PDS000003955.870	PDS000003955.859	6738	7533	6	8	SAMN06328243	SKESA v. 2.2	PGAP v. 4.9	2019-10-15
Human 2006-2016	FL_UFL-SR26	SRR1025982	Inverness	Inverness	A2	GCA_007177095.1	2013-11-06T22:51:18Z	388640	4912848	61	USA: FL	1998-11-01	Suwannee river water	ILLUMINA	PDT000001225.2	PDS000027346.1	PDS000027346.1	3	55	2		SAMN01924637	SKESA v. 2.2	PGAP v. 4.5	2018-09-03
Human 2006-2016	273548	SRR7204583	Irumu	Irumu	A2	GCA_006932535.1	2018-05-23T20:06:18Z	246373	4657712	51	United Kingdom: United Kingdom	2016-07	human	ILLUMINA	PDT000318761.1	PDS000020523.3	PDS000020523.3	3	28	12		SAMN09238932	SKESA v. 2.2	PGAP v. 4.5	2018-05-28
Human 2006-2016	PNUSAS006010	SRR5084265	Isangi	Isangi	A2	GCA_008483225.1	2016-12-07T17:32:12Z	490550	4770738	34	USA	2016-11	stool	ILLUMINA	PDT000167974.2	PDS000029931.1	PDS000029931.1	11	68	3		SAMN06111357	SKESA v. 2.2	PGAP v. 2.1	2018-09-01
Human 2006-2016	ADRDL-949	SRR5278881	Ituri	Ituri	B	GCA_010550925.1	2017-02-22T22:09:35Z	159791	4563524	73	USA:OK	1994-09-22	intestine ratite	ILLUMINA	PDT000189323.2	PDS000028210.3	PDS000028210.3	8	33	1	6	SAMN06333467	SKESA v. 2.2	PGAP 2019-11-08.build4137	2019-11-21
Human 2006-2016	36996	SRR1966055	Jangwani	Jangwani	B	GCA_004275715.1	2015-04-12T05:15:54Z	171233	4707236	57	United Kingdom: Midlands and East of England	2014-07	human	ILLUMINA	PDT000055673.2	PDS000031133.1	PDS000031133.1	10	10	0		SAMN03476141	SKESA v. 2.2	PGAP v. 4.5	2018-09-02
Human 2006-2016	2015AM-1130	SRR5839907	Javiana	Javiana	B	GCA_010588615.1	2017-07-19T17:38:37Z	739723	4634892	18	USA	2015-07	stool	ILLUMINA	PDT000225602.2	PDS000026970.457	PDS000026970.452	3659	1718	15	17	SAMN07370416	SKESA v. 2.2	PGAP 2019-11-08.build4137	2019-11-22
Human 2006-2016	FSIS1608763	SRR5075570	Johannesburg	Johannesburg	B	GCA_006570125.1	2016-12-05T01:29:40Z	667640	4646986	29	USA:VA	2016	animal-swine-sow	ILLUMINA	PDT000167469.2	PDS000032387.200	PDS000032387.198	594	659	1	12	SAMN06103541	SKESA v. 2.2	PGAP v. 4.5	2018-09-01
subsp. enterica clade D	274248	SRR7469128	Kalina	Kalina	A2	GCA_003911695.1	2018-07-04T20:25:08Z	170687	4804859	68	United Kingdom: United Kingdom	2016-07	human	ILLUMINA	PDT000341332.1			NA	2			SAMN09566789	SKESA v. 2.2	PGAP v. 4.5	2018-07-05
Human 2006-2016	PNUSAS002525	SRR3676324	Kedougou	Kedougou	A1	GCA_008474725.1	2016-06-16T20:18:11Z	712097	4792027	20	USA	2016-05	stool	ILLUMINA	PDT000134582.2	PDS000032537.38	PDS000032537.37	127	189	2	37	SAMN05225549	SKESA v. 2.2	PGAP v. 2.1	2018-09-07
Poly/paraphyletic		SRR6321454		Kentucky	A1	GCA_006305465.1	2017-11-24T15:39:58Z	893629	4814264	23	USA			ILLUMINA	PDT000266850.2	PDS000027970.237	PDS000027970.233	1217	6857	3	7	SAMN08053086	SKESA v. 2.2	PGAP v. 4.8	2019-06-07
Poly/paraphyletic	FSIS1609109	SRR5120948	Kentucky	Kentucky	A1	GCA_009075685.1	2016-12-19T20:29:25Z	536529	4915078	47	USA:GA	2016	animal-chicken-young chicken	ILLUMINA	PDT000173516.2	PDS000072603.44	PDS000072603.41	1907	6857	6	39	SAMN06163824	SKESA v. 2.2	PGAP v. 4.9	2019-10-12
Human 2006-2016	1090602921	ERR4401244	Kiambu	Kiambu	Typhi	GCA_016027635.1	2020-12-12T02:35:42Z	526509	4843747	24	Netherlands	2006	human	ILLUMINA	PDT000910947.1	PDS000029314.117	PDS000029314.117	302	168	30	10	SAMEA7114737	SKESA v. 2.2	PGAP 2020-02-06.build4373	2020-12-12
Poly/paraphyletic	FSF0046	SRR1055751	Kibusi	Kibusi	A2	GCA_004225845.1	2015-02-11T17:10:01Z	414918	4683701	34	USA:NV	2010-06-02	organic ground ginger	ILLUMINA	PDT000001933.5	PDS000003637.4	PDS000003637.4	2	6	1		SAMN02344847	SKESA v. 2.2	PGAP v. 4.5	2018-09-07
Poly/paraphyletic	FDA896842-1	SRR1812876	Kibusi	Kibusi	A2	GCA_010973855.1	2015-02-21T16:07:29Z	279575	4781363	46		2015-01-30	macadamia nuts	ILLUMINA	PDT000049972.2			NA	6			SAMN03344535	SKESA v. 2.2	PGAP 2019-11-08.build4137	2019-11-21
Human 2006-2016	550095	SRR7439514	Kingabwa	Kingabwa	A2	GCA_007012025.1	2018-06-27T06:03:29Z	226438	4670189	50	United Kingdom: United Kingdom	2018-05	human	ILLUMINA	PDT000337427.1	PDS000006471.5	PDS000006471.5	6	21	0		SAMN09493990	SKESA v. 2.2	PGAP v. 4.5	2018-06-30
Human 2006-2016	942235	SRR11676245	Kingston	Kingston	B	GCA_014587375.1	2020-05-05T05:14:31Z	195727	4733564	52	United Kingdom: United Kingdom	2020-04	human	ILLUMINA	PDT000730522.1	PDS000001901.22	PDS000001901.22	29	46	13		SAMN14829578	SKESA v. 2.2	PGAP 2020-02-06.build4373	2020-05-05
Human 2006-2016	PNUSAS002013	SRR3499804	Kintambo	Kintambo	A2	GCA_008413925.1	2016-05-12T19:12:55Z	194271	4759488	62	USA		stool	ILLUMINA	PDT000129767.2	PDS000032460.10	PDS000032460.10	23	32	4		SAMN04958846	SKESA v. 2.2	PGAP v. 2.1	2018-09-01
Human 2006-2016		ERR2641174	Kisangani	Kisangani	A2	GCA_010285105.1	2019-01-24T23:55:23Z	352608	4936448	53	Ireland	2018		ILLUMINA	PDT000452297.1	PDS000002045.19	PDS000002045.19	23	38	15		SAMEA4731304	SKESA v. 2.2	PGAP v. 4.5	2019-01-27
Poly/paraphyletic	FMA0136	SRR1265010	Kisarawe	Kisarawe	A2	GCA_010015325.1	2015-02-10T23:09:43Z	173387	4700700	53	Turkey	2011-03-30	cacao halva	ILLUMINA	PDT000027706.3	PDS000032229.1	PDS000032229.1	3	30	1		SAMN02698200	SKESA v. 2.2	PGAP 2019-11-08.build4137	2019-11-20
Poly/paraphyletic	OSF018462	SRR1501664	Kisarawe	Kisarawe	B	GCA_010794395.1	2015-02-10T21:10:13Z	142757	5091976	102	USA:WA	2007-01-09	reptile feces	ILLUMINA	PDT000034222.3	PDS000029613.5	PDS000029613.5	11	30	0	10	SAMN02849730	SKESA v. 2.2	PGAP 2019-11-08.build4137	2019-11-21
Human 2006-2016	MOD1_Sal_866	SRR1481653	Kokomlemle	Kokomlemle	B	GCA_007744815.1	2014-06-28T03:05:37Z	691810	4541209	20	USA: Montgomery PA	2010-03-12	Corn snake (small) - swab	ILLUMINA	PDT000034034.2	PDS000032318.1	PDS000032318.1	2	8		0	SAMN02645752	SKESA v. 2.2	PGAP v. 4.5	2018-09-04
Poly/paraphyletic	FDA423727 1-3	SRR3438075	Kottbus	Kottbus	A2	GCA_003878215.1	2016-04-25T19:11:17Z	324675	4747640	36	Mexico	2007-05-16	te de tila linden flower tea	ILLUMINA	PDT000127306.2	PDS000049722.6	PDS000049722.6	11	245	34	34	SAMN02845936	SKESA v. 2.2	PGAP v. 4.5	2018-09-07
Poly/paraphyletic	FDA849151 2-RV/BS-1	SRR3137264	Kottbus	Kottbus	A2	GCA_010972075.1	2016-02-03T06:25:24Z	133884	5017113	86	Israel	2014-02-21	ground cumin	ILLUMINA	PDT000104805.2			NA	245			SAMN02847745	SKESA v. 2.2	PGAP 2019-11-08.build4137	2019-11-21
Human 2006-2016	800593	SRR10133400	Lagos	Lagos	A2	GCA_008601425.1	2019-09-18T06:28:06Z	182162	4764001	53	United Kingdom: United Kingdom	2019-08	human	ILLUMINA	PDT000588123.1			NA	14			SAMN12776283	SKESA v. 2.2	PGAP v. 4.9	2019-09-18
Human 2006-2016	CFSAN064218	SRR7763447	Larochelle	Larochelle	A2	GCA_006521355.1	2018-08-30T23:40:38Z	249956	4685520	45	Nigeria	2011	pig stool	ILLUMINA	PDT000368614.1	PDS000029158.9	PDS000029158.9	15	36		29	SAMN09929385	SKESA v. 2.2	PGAP v. 4.5	2018-08-30
Human 2006-2016	78684	SRR1961509	Lattenkamp	Lattenkamp	Unassigned	GCA_007816115.1	2015-04-10T05:13:12Z	146818	4698520	94	United Kingdom: London	2014-12	human	ILLUMINA	PDT000054307.2	PDS000031201.1	PDS000031201.1	2	15	3		SAMN03469164	SKESA v. 2.2	PGAP v. 4.5	2018-09-05
Human 2006-2016	FDA1024455-002-003	SRR6208551	Lexington	Lexington	Typhi	GCA_006519135.1	2017-10-24T21:42:32Z	359363	4884505	45	Indonesia	2017-10-06	Yellowfin Tuna Loin -Frozen	ILLUMINA	PDT000257282.2	PDS000028407.2	PDS000028407.2	4	95	0		SAMN07782571	SKESA v. 2.2	PGAP v. 4.5	2018-09-03
Animal 2012	267816	SRR7230710	Lille	Lille	A1	GCA_006933395.1	2018-05-30T05:00:46Z	219810	4889011	62	United Kingdom: United Kingdom	2016-06	human	ILLUMINA	PDT000320978.1	PDS000023876.5	PDS000023876.5	8	50	0		SAMN09276877	SKESA v. 2.2	PGAP v. 4.5	2018-05-31
Human 2006-2016	PNUSAS078741	SRR9291469		Litchfield	A2	GCA_006452915.1	2019-06-13T16:51:21Z	315656	4575542	38	USA			ILLUMINA	PDT000522407.1	PDS000032548.190	PDS000032548.185	422	366	17	25	SAMN12046593	SKESA v. 2.2	PGAP v. 4.8	2019-06-14
Human 2006-2016	2528	SRR11823206	Liverpool	Liverpool	A2	GCA_016096775.1	2020-12-15T23:20:30Z	579324	4716555	31	Canada: Ontario, Ottawa		not collected	ILLUMINA	PDT000913553.1	PDS000001378.190	PDS000001378.189	286	126	16	18	SAMN14979481	SKESA v. 2.2	PGAP 2020-02-06.build4373	2020-12-16
Poly/paraphyletic	CFSAN031750	SRR3115972	Livingstone	Livingstone	A2	GCA_009999465.1	2016-02-05T15:24:55Z	342514	4718465	43	Ethiopia:Central Eth.	2013-12-08	feces (Bos taurus)	ILLUMINA	PDT000105583.2	PDS000031714.13	PDS000031714.13	40	262	4	15	SAMN03577283	SKESA v. 2.2	PGAP 2019-11-08.build4137	2019-11-21
Poly/paraphyletic	FDA803090	SRR3199559	Livingstone	Livingstone	A1	GCA_010441435.1	2016-03-02T18:25:13Z	328416	4868422	47	USA: VT	2013-05-17	pet food dog	ILLUMINA	PDT000111564.2	PDS000029398.2	PDS000029398.2	10	262	2	2	SAMN02919008	SKESA v. 2.2	PGAP 2019-11-08.build4137	2019-11-21
Human 2006-2016	PNUSAS026108	SRR6203432	Lomalinda	Lomalinda	Typhi	GCA_008437985.1	2017-10-23T17:38:22Z	138871	4570673	65	USA	2017-10	stool	ILLUMINA	PDT000257049.2	PDS000001445.92	PDS000001445.89	101	37	0	44	SAMN07812426	SKESA v. 2.2	PGAP v. 2.1	2018-09-01
Human 2006-2016	78728	SRR1963076	Lomita	Lomita	B	GCA_010632605.1	2015-04-10T05:13:15Z	186415	4758017	59	United Kingdom: London	2014-12	human	ILLUMINA	PDT000054371.2			NA	4			SAMN03469624	SKESA v. 2.2	PGAP 2019-11-08.build4137	2019-11-21
Human 2006-2016	FSIS1710219	SRR5229530	London	London	A2	GCA_010683605.1	2017-02-04T23:32:42Z	349465	4716931	44	USA:NJ	2017	animal-swine-sow	ILLUMINA	PDT000184965.2	PDS000032757.41	PDS000032757.41	119	582	0	1	SAMN06297963	SKESA v. 2.2	PGAP 2019-11-08.build4137	2019-11-21
Human 2006-2016	FV03	SRR8081522	Luciana	Luciana	B	GCA_005897775.1	2018-10-19T20:44:07Z	328246	4519091	30	Mexico: Sinaloa	2008-08-12	cow	ILLUMINA	PDT000393148.1	PDS000037687.1	PDS000037687.1	3	12	3		SAMN10261498	SKESA v. 2.2	PGAP v. 4.5	2018-10-19
Human 2006-2016	MOD1_Sal_871	SRR1548430	Madelia	Madelia	B	GCA_010492905.1	2014-08-13T01:05:24Z	423992	4688066	26	USA: Chester PA	2010-08-03	stool	ILLUMINA	PDT000036710.2			NA	10			SAMN02645757	SKESA v. 2.2	PGAP 2019-11-08.build4137	2019-11-21
Human 2006-2016	FSIS1503890	SRR2354497	Manhattan	Manhattan	A2	GCA_008403915.1	2015-09-11T23:09:25Z	777200	4682722	21	USA:IL	2015	Product-Swab-Pork	ILLUMINA	PDT000082900.2	PDS000004161.42	PDS000004161.42	41	195	0	1	SAMN04054378	SKESA v. 2.2	PGAP v. 2.1	2018-09-01
subsp. enterica clade C	FDA198350	SRR3057161	Maricopa	Maricopa	C	GCA_010555265.1	2015-12-28T17:24:48Z	237217	4622898	73	Mexico	2002-10-16	frozen shrimp	ILLUMINA	PDT000100787.2			NA	1			SAMN02843705	SKESA v. 2.2	PGAP 2019-11-08.build4137	2019-11-21
Human 2006-2016	FDA703356 2-7	SRR4245566	Matadi	Matadi	B	GCA_003878435.1	2016-09-15T20:19:18Z	271061	4965388	59	Mexico	2011-07-12	papaya	ILLUMINA	PDT000148959.2	PDS000031785.1	PDS000031785.1	2	5	2		SAMN02847316	SKESA v. 2.2	PGAP v. 4.5	2018-09-05
Human 2006-2016	PNUSAS004335	SRR5081401	Matopeni	Matopeni	A2	GCA_008526195.1	2016-12-06T19:30:23Z	522793	4841212	24	USA	2013-06	stool	ILLUMINA	PDT000167833.2	PDS000039124.8	PDS000039124.8	9	19	26	22	SAMN06074316	SKESA v. 2.2	PGAP v. 4.5	2018-12-20
Human 2006-2016	PNUSAS020152	SRR5955310		Mbandaka	A1	GCA_006759365.1	2017-08-23T03:25:04Z	739942	4681159	22	USA			ILLUMINA	PDT000235502.2	PDS000026950.261	PDS000026950.259	1119	1477	7	12	SAMN07519535	SKESA v. 2.2	PGAP v. 4.5	2018-09-01
Human 2006-2016	CVM-N19853	SRR3399999	Meleagridis	Meleagridis	A1	GCA_007228615.1	2016-04-18T17:10:39Z	538493	4806088	26	USA:NM	2008	ground beef	ILLUMINA	PDT000125726.2	PDS000030981.92	PDS000030981.91	282	318	5	12	SAMN04218328	SKESA v. 2.2	PGAP v. 4.5	2018-08-31
subsp. enterica clade D	730964	SRR9287419	India	Mendoza	D	GCA_006431255.1	2019-06-13T04:50:10Z	54883	4699802	184	United Kingdom: United Kingdom	2019-04	human	ILLUMINA	PDT000522067.1			NA	1			SAMN12039321	SKESA v. 2.2	PGAP v. 4.8	2019-06-14
Human 2006-2016	671459	SRR8524757	Menston	Menston	A1	GCA_008463885.1	2019-02-03T06:00:44Z	203460	4694793	45	United Kingdom: United Kingdom	2019-01	human	ILLUMINA	PDT000458337.1	PDS000042869.3	PDS000042869.3	4	7	2		SAMN10867449	SKESA v. 2.2	PGAP v. 4.5	2019-02-03
Human 2006-2016	FDA332902 C1-12	SRR2107092	Mgulani	Mgulani	A2	GCA_007752515.1	2015-07-20T15:12:30Z	396911	4785523	40	Mexico	2005-05-13	red arbol powder	ILLUMINA	PDT000071638.2	PDS000031953.1	PDS000031953.1	2	32	1		SAMN02845664	SKESA v. 2.2	PGAP v. 4.5	2018-09-07
Human 2006-2016	CFSAN031772	SRR3088883	Miami	Miami	Typhi	GCA_007477665.1	2016-02-05T15:24:53Z	367197	4750795	58	Ethiopia:Central Eth.	2013-07-08	feces	ILLUMINA	PDT000105537.2	PDS000030860.1	PDS000030860.1	4	86	4	11	SAMN03577305	SKESA v. 2.2	PGAP v. 4.5	2018-09-03
Human 2006-2016	PNUSAS007188	SRR5189046	Michigan	Michigan	A2	GCA_008429805.1	2017-01-19T17:31:04Z	355436	4696189	45	USA	2016-12	urine	ILLUMINA	PDT000179319.2	PDS000029776.18	PDS000029776.18	41	33	15	23	SAMN06231035	SKESA v. 2.2	PGAP v. 2.1	2018-09-01
Poly/paraphyletic	FDA843783 2-1	SRR1562661	Mikawasima	Mikawasima	A2	GCA_007547755.1	2015-02-10T20:10:39Z	289992	4803313	30	Ethiopia	2014-01-14	red pepper spice mix	ILLUMINA	PDT000037960.3	PDS000031721.1	PDS000031721.1	2	443	2		SAMN02847707	SKESA v. 2.2	PGAP v. 4.5	2018-09-05
Poly/paraphyletic	FDA721910 1-2	SRR3379316	Mikawasima	Mikawasima	A2	GCA_010971535.1	2016-04-13T21:12:02Z	197544	4752791	55	Spain	2011-10-25	paprika	ILLUMINA	PDT000125222.2			NA	443			SAMN02847367	SKESA v. 2.2	PGAP 2019-11-08.build4137	2019-11-21
Human 2006-2016	Burnett-PUCV25	SRR11300457	Minnesota	Minnesota	B	GCA_011704655.1	2020-03-12T23:14:33Z	262841	4893554	70	Chile	2018	chicken meat	ILLUMINA	PDT000708765.1	PDS000011142.54	PDS000011142.53	110	242	30	30	SAMN14370903	SKESA v. 2.2	PGAP 2020-02-06.build4373	2020-03-13
Poly/paraphyletic	PNUSAS034527	SRR6879897	Mississippi	Mississippi	Typhi	GCA_010399605.1	2018-03-22T16:46:00Z	189745	4835414	68	USA	2017-11	stool	ILLUMINA	PDT000296779.2	PDS000026581.81	PDS000026581.80	145	517	20	30	SAMN08773414	SKESA v. 2.2	PGAP 2019-11-08.build4137	2019-11-23
Poly/paraphyletic		SRR5812039	Mississippi	Mississippi	B	GCA_010434115.1	2017-07-07T20:40:19Z	319147	4681028	37	USA	2017-01	stool	ILLUMINA	PDT000223090.2	PDS000002187.33	PDS000002187.33	46	517	22		SAMN07312158	SKESA v. 2.2	PGAP 2019-11-08.build4137	2019-11-22
Human 2006-2016	FSIS21720608	SRR6283458	Molade	Molade	A1	GCA_010125745.1	2017-11-13T20:40:25Z	290039	4779609	32	USA:SC	2017	raw intact chicken	ILLUMINA	PDT000263691.2	PDS000038550.11	PDS000038550.11	27	31	21		SAMN08015659	SKESA v. 2.2	PGAP v. 4.8	2019-07-05
subsp. enterica clade D	335032	SRR5583174	Claibornei	Montaigu	D	GCA_009247085.1	2017-05-23T04:42:01Z	199684	4806977	52	United Kingdom: United Kingdom	2017-01	human	ILLUMINA	PDT000211754.2			NA	0			SAMN07152358	SKESA v. 2.2	PGAP v. 4.9	2019-10-22
Poly/paraphyletic	FDA702776 91-115	SRR3438090	Montevideo	Montevideo	B	GCA_008824545.1	2016-04-25T19:11:17Z	225471	4608960	41	USA:NM	2012-10-16	environmental swab	ILLUMINA	PDT000127320.2	PDS000076649.11	PDS0000076649.10	368	2829	0	13	SAMN02847312	SKESA v. 2.2	PGAP v. 4.9	2019-10-04
Poly/paraphyletic	FDA478174	SRR3457707	Montevideo	Montevideo	A2	GCA_008809635.1	2016-04-27T18:12:44Z	85769	4722963	106	Turkey	2008-07-17	dried mint	ILLUMINA	PDT000127765.2			NA	2829			SAMN02844620	SKESA v. 2.2	PGAP v. 4.9	2019-10-03
Human 2006-2016	2015AM-1219	SRR5861837	Muenchen	Muenchen	A2	GCA_008487485.1	2017-07-24T16:38:51Z	530120	4739365	22	USA	2015-06	stool	ILLUMINA	PDT000226413.2	PDS000004170.295	PDS000004170.293	481	1454	5	8	SAMN07409804	SKESA v. 2.2	PGAP v. 2.1	2018-09-01
Human 2006-2016	PNUSAS160444	SRR12453905		Muenster	B	GCA_014216125.1	2020-08-14T15:17:21Z	443083	4895379	25	USA			ILLUMINA	PDT000809994.1	PDS000026682.85	PDS000026682.85	174	616	3	8	SAMN15819061	SKESA v. 2.2	PGAP 2020-02-06.build4373	2020-08-14
Human 2006-2016	631590	SRR8149139	Napoli	Napoli	Typhi	GCA_006991805.1	2018-11-04T10:44:22Z	71662	4709455	137	United Kingdom: United Kingdom	2018-10	human	ILLUMINA	PDT000402788.1	PDS000001460.14	PDS000001460.14	21	325	7	34	SAMN10370143	SKESA v. 2.2	PGAP v. 4.5	2018-11-04
Poly/paraphyletic	FDA208111-2	SRR2585562	Salford	Nchanga	A2	GCA_007186895.1	2015-10-09T18:17:16Z	355872	4614122	35	Turkey	2002-12-16	cumin ground	ILLUMINA	PDT000086644.3			NA	31			SAMN02845235	SKESA v. 2.2	PGAP v. 4.5	2018-08-22
Poly/paraphyletic	FSE0068	SRR1212361	Nchanga	Nchanga	A2	GCA_010662565.1	2015-02-11T00:08:08Z	295699	4828689	30	India	2011-05-05	yellowfin tuna scrape	ILLUMINA	PDT000025174.3	PDS000027168.2	PDS000027168.2	25	31	0	0	SAMN02345184	SKESA v. 2.2	PGAP 2019-11-08.build4137	2019-11-21
Human 2006-2016	PNUSAS001630_WI_M03453_030116	SRR3277623	Newmexico	Newmexico	C	GCA_010371225.1	2016-03-22T13:10:52Z	375408	4828292	38	USA	2015-09	blood	ILLUMINA	PDT000119921.2			NA	2			SAMN04543185	SKESA v. 2.2	PGAP 2019-11-08.build4137	2019-11-21
Poly/paraphyletic	FDA738235 c1 2-2	SRR1604901	Newport	Newport	A2	GCA_004224645.1	2015-02-10T20:10:57Z	652127	4711816	26	Taiwan	2012-02-02	frz striped bass	ILLUMINA	PDT000040321.3	PDS000032592.10	PDS000032592.10	16	5767	1	7	SAMN02847398	SKESA v. 2.2	PGAP v. 4.5	2018-09-02
Poly/paraphyletic	FDA653071 c1 1-1	SRR1653383	Newport	Newport	A2	GCA_007818265.1	2015-02-10T18:10:28Z	274212	4753946	31	Mexico	2010-10-19	cantaloupes	ILLUMINA	PDT000043936.4	PDS000047454.1	PDS000047454.1	2	5767	2		SAMN02847087	SKESA v. 2.2	PGAP v. 4.8	2019-07-30
Human 2006-2016	140255	SRR8724916	Nima	Nima	B	GCA_007610115.1	2019-03-14T04:56:22Z	162264	4912776	80	United Kingdom: United Kingdom	2015-07	human	ILLUMINA	PDT000477387.1	PDS000001364.8	PDS000001364.8	7	45	21	20	SAMN11124191	SKESA v. 2.2	PGAP v. 4.7	2019-03-14
Human 2006-2016	PNUSAS000954	SRR2601215	Norwich	Norwich	A2	GCA_010714415.1	2015-10-09T20:17:22Z	255341	4885500	56	USA	2015-08	stool	ILLUMINA	PDT000086694.2	PDS000030741.49	PDS000030741.49	191	190	0	4	SAMN04156587	SKESA v. 2.2	PGAP 2019-11-08.build4137	2019-11-21
Poly/paraphyletic	FDA474653 1-1	SRR1918953	Nottingham	Nottingham	B	GCA_010912475.1	2015-03-19T15:10:10Z	55601	4516924	173	Mexico	2008-06-18	oregano	ILLUMINA	PDT000051854.2			NA	40			SAMN02846119	SKESA v. 2.2	PGAP 2019-11-08.build4137	2019-11-21
Poly/paraphyletic	FAR0143	SRR1269367	Nottingham	Nottingham	B		2015-02-10T23:09:46Z	154250	4557588	59	India	2010-03-25	ground chillies	ILLUMINA	PDT000027869.3			NA	40			SAMN02678466	SKESA v. 2.2/2.3	PGAP 2020-09-24.build4894	2021-02-08
Human 2006-2016	PNCS014170	SRR13387165	Offa	Offa	A1	GCA_016594375.1	2021-01-08T17:22:50Z	403478	5036916	33	Canada	2018-04-21	stool	ILLUMINA	PDT000930016.1	PDS000028588.13	PDS000028588.13	24	15	6	29	SAMN17085989	SKESA v. 2.2	PGAP 2020-02-06.build4373	2021-01-08
Human 2006-2016	FSIS1609412	SRR5139819	Ohio	Ohio	A2	GCA_008431065.1	2017-01-03T21:27:50Z	446178	4820078	37	USA:SC	2016	animal-swine-market swine	ILLUMINA	PDT000176251.2	PDS000031636.77	PDS000031636.77	148	511	7	7	SAMN06198641	SKESA v. 2.2	PGAP v. 2.1	2018-09-01
Human 2006-2016	748884	SRR9274089	Okatie	Okatie	A2	GCA_006419965.1	2019-06-11	246329	4712962	53	United Kingdom: United Kingdom	2019-05	human	ILLUMINA	PDT000520547.1	PDS000030011.9	PDS000030011.9	10	31	24	n/a	SAMN12023898	SKESA v. 2.2	PGAP v. 4.8	2019-06-12
Human 2006-2016	PNUSAS063400	SRR8305705		Oranienburg	B	GCA_005566805.1	2018-12-13T16:46:01Z	719072	4717110	18	USA			ILLUMINA	PDT000416829.1	PDS000002039.63	PDS000002039.62	107	1351	1	5	SAMN10587749	SKESA v. 2.2	PGAP v. 4.5	2018-12-13
Human 2006-2016	CVM N19S0014	SRR9984455	Orion	Orion	Typhi	GCA_011553955.1	2019-08-16T15:34:07Z	277734	4874123	43	USA:IA	2019	Pork Chop	ILLUMINA	PDT000565774.1	PDS000005117.31	PDS000005117.31	30	108	0	21	SAMN12587191	SKESA v. 2.2	PGAP v. 4.8	2019-08-17
Human 2006-2016	973488	SRR12457669	Oslo	Oslo	A2	GCA_014234585.1	2020-08-17T17:52:39Z	241452	4665371	39	United Kingdom: United Kingdom	2020-08	human	ILLUMINA	PDT000814090.1	PDS000003638.51	PDS000003638.51	78	241	0		SAMN15825416	SKESA v. 2.2	PGAP 2020-02-06.build4373	2020-08-17
Human 2006-2016	AZ_TG68423	SRR1035534	Othmarschen	Othmarschen	A1	GCA_004220545.1	2015-02-11T17:09:53Z	686340	4775808	30	USA:TX	2011-09-30	hamburger	ILLUMINA	PDT000001555.3	PDS000027251.1	PDS000027251.1	2	23	19		SAMN02314161	SKESA v. 2.2	PGAP v. 4.5	2018-09-06
Animal 2012	FMA0150	SRR1288359	Ouakam	Ouakam	A2	GCA_010700005.1	2015-02-10T23:09:50Z	509598	4823953	31	USA:MI	2011-05-23	environmental swab	ILLUMINA	PDT000030333.3	PDS000032682.24	PDS000032682.24	102	36	3	22	SAMN02698214	SKESA v. 2.2	PGAP 2019-11-08.build4137	2019-11-21
Human 2006-2016	138358	SRR7501308	Overschie	Overschie	B	GCA_006986825.1	2018-07-10T13:00:33Z	138127	4915426	91	United Kingdom: United Kingdom	2015-07	animal	ILLUMINA	PDT000344034.1	PDS000014601.3	PDS000014601.3	2	4		29	SAMN09634249	SKESA v. 2.2	PGAP v. 4.5	2018-07-11
Human 2006-2016	298901	SRR7416364	Panama	Panama	B	GCA_007224595.1	2018-06-24T06:04:56Z	263415	4573340	37	United Kingdom: United Kingdom	2016-09	human	ILLUMINA	PDT000335162.1	PDS000011006.35	PDS000011006.35	53	489	0	27	SAMN09475986	SKESA v. 2.2	PGAP v. 4.5	2018-06-29
Human 2006-2016	PNUSAS073976	SRR9007195		Paratyphi A	Typhi	GCA_005604015.1	2019-05-03T17:50:18Z	392798	4522620	27	USA			ILLUMINA	PDT000497607.1	PDS000027759.147	PDS000027759.145	550	1482	1	8	SAMN11569659	SKESA v. 2.2	PGAP v. 4.8	2019-05-03
Human 2006-2016	2013K-0239	SRR1614883	Paratyphi B	Paratyphi B	A2	GCA_008466925.1	2014-10-17T23:05:53Z	343601	4669472	30	USA	2013-01	blood	ILLUMINA	PDT000040854.2	PDS000032553.20	PDS000032553.20	60	294	2		SAMN03098797	SKESA v. 2.2	PGAP v. 2.1	2018-09-01
Human 2006-2016	PNUSAS037920	SRR7027912	Java	Paratyphi B var. Java	A2	GCA_010595645.1	2018-04-18T13:50:10Z	418644	4728735	48	USA	2018-02	stool	ILLUMINA	PDT000306918.2	PDS000027748.102	PDS000027748.100	307	76639	10	44	SAMN08945410	SKESA v. 2.2	PGAP 2019-11-08.build4137	2019-11-23
Human 2006-2016	495784	SRR7527819	Paratyphi C	Paratyphi C	A2	GCA_007646315.1	2018-07-17T04:42:43Z	178301	4862995	57	United Kingdom: United Kingdom	2018-02	human	ILLUMINA	PDT000350633.1	PDS000025842.3	PDS000025842.3	5	26		9	SAMN09666542	SKESA v. 2.2	PGAP v. 4.5	2018-07-19
Human 2006-2016	813382	SRR10269739	Pensacola	Pensacola	A2	GCA_009127305.1	2019-10-12T05:29:33Z	130873	4925976	92	United Kingdom: United Kingdom	2019-09	human	ILLUMINA	PDT000605012.1				14			SAMN13020157	SKESA v. 2.2	PGAP v. 4.9	2019-10-12
Human 2006-2016	PNUSAS002193	SRR3713602	Poano	Poano	Unassigned	GCA_008426565.1	2016-06-23T19:15:54Z	262459	5077187	62	USA	2010-12	stool	ILLUMINA	PDT000135668.2	PDS000030247.5	PDS000030247.5	7	11	10		SAMN05246087	SKESA v. 2.2	PGAP v. 2.1	2018-09-04
Poly/paraphyletic	FNE0081	SRR1185808	Pomona	Pomona	B	GCA_007179095.1	2015-02-11T01:08:54Z	208266	4757628	60	Cote d'Ivoire	2011-01-25	snails	ILLUMINA	PDT000003936.3	PDS000027186.1	PDS000027186.1	2	167	0		SAMN02345084	SKESA v. 2.2	PGAP v. 4.5	2018-09-06
Poly/paraphyletic	FDA142725-1	SRR3372425	Pomona	Pomona	B	GCA_010511755.1	2016-04-13T02:12:24Z	411351	4408665	21	Mexico	2001-07-26	cotaje cheese	ILLUMINA	PDT000125195.2			NA	167			SAMN02845040	SKESA v. 2.2	PGAP 2019-11-08.build4137	2019-11-21
Human 2006-2016	2015AM-1405	SRR5715009	Poona	Poona	B	GCA_009326515.1	2017-06-20T18:43:00Z	390317	4566860	25	USA	2015-09	stool	ILLUMINA	PDT000219656.2	PDS000001976.62	PDS000001976.62	203	693	1	1	SAMN07258051	SKESA v. 2.2	PGAP v. 4.9	2019-10-23
Human 2006-2016	MOD1_Sal_877	SRR1566179	Potsdam	Potsdam	A2	GCA_007741875.1	2014-09-06T03:05:36Z	694615	4932699	45		2011-11-07	stool	ILLUMINA	PDT000038175.4	PDS000029235.9	PDS000029235.9	21	95	7	6	SAMN02645763	SKESA v. 2.2	PGAP v. 4.8	2019-07-03
Human 2006-2016	420572	SRR7163832	Praha	Praha	B	GCA_006918055.1	2018-05-15T05:05:30Z	166740	4633025	41	United Kingdom: United Kingdom	2017-08	human	ILLUMINA	PDT000314136.2	PDS000022969.5	PDS000022969.5	5	7	0		SAMN09207619	SKESA v. 2.2	PGAP v. 4.5	2018-09-08
Human 2006-2016	FDA355185	SRR6208407	Putten	Putten	A1	GCA_014755845.1	2017-10-24T18:39:54Z	425771	4723177	31	USA:KS	2006-02-06	soybean meal	ILLUMINA	PDT000257274.2	PDS000016813.16	PDS000016813.16	18	29	22	36	SAMN02844290	SKESA v. 2.2	PGAP 2019-11-08.build4137	2019-11-22
Poly/paraphyletic	VA-WGS-00521	SRR2939005	Reading	Reading	B	GCA_007756035.1	2015-11-20T19:19:21Z	331014	4599949	34	USA:GA	2008	ground turkey	ILLUMINA	PDT000094903.2	PDS000032143.5	PDS000032143.5	10	1440	0	22	SAMN03938823	SKESA v. 2.2	PGAP v. 4.5	2018-12-21
Poly/paraphyletic	FDA515138-2	SRR3242164	Reading	Reading	B	GCA_007761635.1	2016-03-19T00:13:56Z	809797	4512280	25	USA:FL	2009-05-06	cucumbers	ILLUMINA	PDT000115332.2	PDS000005910.64	PDS000005910.63	78	1440	27	12	SAMN02846339	SKESA v. 2.2	PGAP v. 4.5	2018-09-01
Poly/paraphyletic	FDA666855 1-9	SRR1732583	Richmond	Richmond	A2	GCA_007471575.1	2015-02-10T17:09:45Z	808393	4666321	22	India	2010-12-28	paneer masala spice mix	ILLUMINA	PDT000046413.3	PDS000031793.1	PDS000031793.1	2	139	1		SAMN02847181	SKESA v. 2.2	PGAP v. 4.5	2018-09-05
Poly/paraphyletic	FDA274557	SRR2025297	Bardo	Richmond	A2	GCA_010921605.1	2015-05-14T15:14:19Z	293330	5015272	76	India	2004-03-17	methi leaves	ILLUMINA	PDT000064925.2			NA	139			SAMN02843999	SKESA v. 2.2	PGAP 2019-11-08.build4137	2019-11-21
Human 2006-2016	PNUSAS002751	SRR5152080	Rissen	Rissen	A1	GCA_009101405.1	2017-01-06T20:33:05Z	701831	4786358	29	USA	2012-10	stool	ILLUMINA	PDT000176515.2	PDS000031159.83	PDS000031159.81	145	471	5	11	SAMN06198443	SKESA v. 2.2	PGAP v. 4.9	2019-10-12
Human 2006-2016	PNUSAS019526	SRR5920246	Roodepoort	Roodepoort	B	GCA_011118795.1	2017-08-10T00:15:00Z	255155	4616561	39	USA	2017-07	stool	ILLUMINA	PDT000232602.2	PDS000030835.7	PDS000030835.7	15	8	19	9	SAMN07439614	SKESA v. 2.2	PGAP 2019-11-08.build4137	2019-11-22
Human 2006-2016	PNUSAS013362	SRR5584855		Rubislaw	B	GCA_006637005.1	2017-05-22T23:41:01Z	397878	4670250	26	USA			ILLUMINA	PDT000211532.2	PDS000001911.224	PDS000001911.221	382	303	0	33	SAMN07104447	SKESA v. 2.2	PGAP v. 4.5	2018-09-01
Human 2006-2016	PNUSAS004959	SRR5031377	Saarbruecken	Saarbruecken	B	GCA_008430505.1	2016-11-17T20:18:05Z	361855	4497092	29	USA	2016-06	stool	ILLUMINA	PDT000161452.2	PDS000038401.18	PDS000038401.17	20	3	4		SAMN06009833	SKESA v. 2.2	PGAP v. 4.5	2018-12-20
Poly/paraphyletic	CFSAN031503	SRR2960793	Saintpaul	Saintpaul	A2	GCA_003873295.1	2016-02-05T15:24:46Z	208723	4827057	83	Ethiopia:Central Eth.	2014-07-10	feces camel	ILLUMINA	PDT000105360.2	PDS000002282.14	PDS000002282.14	17	2104	2	16	SAMN03577036	SKESA v. 2.2	PGAP v. 4.5	2018-09-01
Poly/paraphyletic	CFSAN012838	SRR5352538	Saintpaul	Saintpaul	A2	GCA_010571705.1	2017-03-17T20:54:08Z	81191	4764082	113	USA:IL	2014-02-17	basil	ILLUMINA	PDT000193669.2	PDS000060882.1	PDS000060882.1	3	2104		14	SAMN04273148	SKESA v. 2.2	PGAP 2019-11-08.build4137	2019-11-21
Human 2006-2016	FSIS11808869	SRR6984689	Sandiego	Sandiego	B	GCA_006815685.1	2018-04-11T19:41:56Z	382983	4568742	29	USA:TX	2018	comminuted beef	ILLUMINA	PDT000305416.2	PDS000017491.16	PDS000017491.16	258	259	0	1	SAMN08909975	SKESA v. 2.2	PGAP v. 4.5	2018-09-01
subsp. enterica clade C	FDA767297 B-2	SRR3173532	Sanjuan	Sanjuan	C	GCA_007818625.1	2016-02-17T02:23:58Z	158306	4856886	80	Mexico	2012	papaya	ILLUMINA	PDT000107273.2	PDS000031766.1	PDS000031766.1	2	3	0		SAMN02847501	SKESA v. 2.2	PGAP v. 4.5	2018-09-05
Human 2006-2016	503425	SRR7879329	Saphra	Saphra	B	GCA_007301575.1	2018-09-20T04:41:56Z	126131	4793490	94	United Kingdom: United Kingdom	2018-03	human	ILLUMINA	PDT000381462.1	PDS000077273.1	PDS000077273.1	2	12		28	SAMN10093753	SKESA v. 2.2	PGAP v. 4.5	2018-09-21
Human 2006-2016	2014K-0881	SRR1640107	Schwarzengrund	Schwarzengrund	B	GCA_008515115.1	2014-11-04T20:07:13Z	659718	4889938	33	USA	2014-09	stool	ILLUMINA	PDT000041864.2	PDS000002218.465	PDS000002218.463	1204	1865	7	8	SAMN03160283	SKESA v. 2.2	PGAP v. 2.1	2018-09-01
Human 2006-2016	FDA406551-2	SRR2002713	Senftenberg	Senftenberg	A1	GCA_008113645.1	2015-04-29T23:12:23Z	487055	4783279	39	Honduras	2007-01-29	quesillo soft cheese	ILLUMINA	PDT000062623.2	PDS000031792.60	PDS000031792.60	204	1289	43	29	SAMN02845877	SKESA v. 2.2	PGAP v. 4.8	2019-08-25
Human 2006-2016	818073	SRR10254227	Shubra	Shubra	A2	GCA_008972365.1	2019-10-10T05:30:40Z	154336	4598715	54	United Kingdom: United Kingdom	2019-10	human	ILLUMINA	PDT000603927.1	PDS000042849.2	PDS000042849.2	3	12	2		SAMN13002634	SKESA v. 2.2	PGAP v. 4.9	2019-10-10
Human 2006-2016	PNUSAS002330	SRR3898584	Singapore	Singapore	A2	GCA_010538955.1	2016-07-13T20:16:40Z	221832	4696377	40	USA		urine	ILLUMINA	PDT000137928.2	PDS000001689.11	PDS000001689.11	11	61	15	18	SAMN05346385	SKESA v. 2.2	PGAP 2019-11-08.build4137	2019-11-21
Human 2006-2016	PNUSAS011913	SRR5605876	Soerenga	Soerenga	A1	GCA_008484665.1	2017-05-25T19:43:05Z	789478	4763651	26	USA	2016-04	stool	ILLUMINA	PDT000213101.2	PDS000027536.50	PDS000027536.50	119	72	5	4	SAMN07156889	SKESA v. 2.2	PGAP v. 2.1	2018-09-01
Human 2006-2016	2014AM-2453	SRR4044684	Stanley	Stanley	A2	GCA_008482785.1	2016-11-16T23:20:43Z	530302	4791978	22	USA	2014-11	stool	ILLUMINA	PDT000161230.2	PDS000002252.93	PDS000002252.93	133	1250	14	16	SAMN05596878	SKESA v. 2.2	PGAP v. 4.5	2018-12-23
Poly/paraphyletic	FDA854462-C4-14	SRR3182177		Stanleyville	A2	GCA_005959525.1	2016-02-22T20:23:23Z	204409	4880713	48	USA:UT	2016-02	Moringa Leaf Powder	ILLUMINA	PDT000108055.2	PDS000027962.1	PDS000027962.1	5	147	1	13	SAMN04497774	SKESA v. 2.2	PGAP v. 4.8	2019-06-01
Poly/paraphyletic	CFSAN031430	SRR2163259	Stanley ville	Stanleyville	Typhi	GCA_007477685.1	2016-02-05T15:24:43Z	237597	4715466	51	Kenya:Nairobi	2013-11-20	feces swine	ILLUMINA	PDT000105265.2	PDS000030889.1	PDS000030889.1	6	147	1	12	SAMN03576964	SKESA v. 2.2	PGAP v. 4.5	2018-09-02
Human 2006-2016	PNUSAS036282	SRR6879958	Suelldorf	Suelldorf	A1	GCA_010413035.1	2018-03-22T16:46:17Z	133396	4959667	91	USA	2018-01	stool	ILLUMINA	PDT000296840.2	PDS000043997.3	PDS000043997.3	5	4	21	34	SAMN08773471	SKESA v. 2.2	PGAP 2019-11-08.build4137	2019-11-23
Human 2006-2016	LSS-77	SRR8224568	Sundsvall	Sundsvall	B		2020-11-23T23:26:07Z	228781	4565682	43	United Kingdom: Liverpool School Of Tropical Medicine Venom Unit	2016	Venomous Reptile	ILLUMINA	PDT000896748.1	PDS000065122.2	PDS000065122.2	6	27	0		SAMN10449421	SKESA v. 2.2/2.3	PGAP 2020-09-24.build4894	2021-02-08
Human 2006-2016	HIY0271	SRR3457645	Takoradi	Takoradi	A1	GCA_007629245.1	2016-04-27T18:12:42Z	693913	4705909	23	USA:HI	2010-11-22	sewage, sand island waste water	ILLUMINA	PDT000127720.2	PDS000006417.26	PDS000006417.26	34	46	0	13	SAMN03431373	SKESA v. 2.2	PGAP v. 4.5	2018-09-02
Human 2006-2016	FDA730975 C2 4-1	SRR1604925	Tallahassee	Tallahassee	A2	GCA_007547795.1	2015-02-10T20:10:58Z	231117	4852235	63	USA:FL	2012-01-03	cilantro plants in field	ILLUMINA	PDT000040336.3	PDS000031775.1	PDS000031775.1	2	14	0		SAMN02847390	SKESA v. 2.2	PGAP v. 4.5	2018-09-05
Human 2006-2016	PNUSAS176310	SRR12865181		Telelkebir	B	GCA_014972545.1	2020-10-21T20:23:52Z	305401	4547524	39	USA			ILLUMINA	PDT000864208.1	PDS000032494.15	PDS000032494.15	26	111	20	15	SAMN16504987	SKESA v. 2.2	PGAP 2020-02-06.build4373	2020-10-21
Human 2006-2016	MDH-2014-00166	SRR1233921	Tennessee	Tennessee	A1	GCA_011083205.1	2015-02-11T00:08:11Z	504119	4815086	30	USA:MN	2007-02-20	Peanut Butter	ILLUMINA	PDT000025529.3	PDS000003714.49	PDS000003714.49	53	417	4	7	SAMN02646940	SKESA v. 2.2	PGAP v. 4.8	2019-08-18
Human 2006-2016	FDA905083	SRR2650314		Thompson	A2	GCA_006091915.1	2015-10-14T22:17:24Z	70344	4643091	117	USA:NY	2015-08-07	Microgreens	ILLUMINA	PDT000086935.2	PDS000028786.3	PDS000028786.3	6	1247	4	4	SAMN04148252	SKESA v. 2.2	PGAP v. 4.8	2019-06-01
Human 2006-2016	PNUSAS003499	SRR4415942	Tilene	Tilene	A2	GCA_008524625.1	2016-10-11T21:19:10Z	393318	4847563	29	USA	2005-01	stool	ILLUMINA	PDT000151854.2	PDS000020361.2	PDS000020361.2	2	4	23		SAMN05833258	SKESA v. 2.2	PGAP v. 2.1	2018-09-08
Human 2006-2016	PNUSAS003497	SRR4191741	Toucra	Toucra	B	GCA_008525405.1	2016-09-07T20:16:03Z	192662	5546284	133	USA	2004-07	stool	ILLUMINA	PDT000147989.2			NA	1			SAMN05736871	SKESA v. 2.2	PGAP v. 2.1	2018-08-24
Human 2006-2016	FDA460169 3-1	SRR1952753	Tucson	Tucson	B	GCA_007749195.1	2015-04-05T17:08:41Z	168803	4754353	76	Mexico	2008-07-08	raw serrano peppers	ILLUMINA	PDT000052516.2	PDS000031900.1	PDS000031900.1	2	12	3		SAMN02846074	SKESA v. 2.2	PGAP v. 4.5	2018-09-05
Human 2006-2016	PNUSAS019551	SRR5908216	Typhi	Typhi	Typhi	GCA_010528315.1	2017-08-08T02:46:34Z	206116	4711873	49	USA	2017-07	blood	ILLUMINA	PDT000231907.2	PDS000002867.556	PDS000002867.549	4415	6040	2	10	SAMN07429384	SKESA v. 2.2	PGAP 2019-11-08.build4137	2019-11-22
Human 2006-2016	PNUSAS011217	SRR5447658	Serotype pending	Typhimurium	A2	GCA_008432425.1	2017-04-14T17:24:53Z	377124	5043246	53	USA	2017-03	blood	ILLUMINA	PDT000201893.2	PDS000041999.34	PDS000041999.31	2188	22766	0	22	SAMN06711614	SKESA v. 2.2	PGAP v. 2.1	2018-09-05
Human 2006-2016	SAL-19-VL-OH-IN-0055	SRR11006098	Uganda	Uganda	A2	GCA_011231035.1	2020-02-03T19:12:45Z	758847	4889478	28	USA:IN	2019-04-10	intestine (Bos taurus)	ILLUMINA	PDT000677210.1	PDS000001852.400	PDS000001852.397	686	665	4	10	SAMN13976175	SKESA v. 2.2	PGAP 2019-11-08.build4137	2020-02-04
Human 2006-2016	FDA767292 C-5	SRR5498108	Urbana	Urbana	B	GCA_007551395.1	2017-05-02T20:46:51Z	365156	5051387	103	Mexico	2012	papaya	ILLUMINA	PDT000206514.2	PDS000031768.1	PDS000031768.1	6	80	0		SAMN02847496	SKESA v. 2.2	PGAP v. 4.5	2018-09-02
Poly/paraphyletic	FDA491970-2	SRR2857713	Virchow	Virchow	A2	GCA_008619155.1	2015-10-29T15:19:13Z	121498	4669982	65	Bangladesh	2008-10-02	pabda fish	ILLUMINA	PDT000092413.2	PDS000032039.2	PDS000032039.2	2	1288	36		SAMN02846244	SKESA v. 2.2	PGAP v. 4.9	2019-09-20
Poly/paraphyletic	CFSAN031764	SRR3088918	Virchow	Virchow	A2	GCA_008866205.1	2016-02-05T15:24:54Z	330416	4663519	42	Ethiopia:Central Eth.	2013-07-12	feces (Bos taurus)	ILLUMINA	PDT000105557.2	PDS000030852.3	PDS000030852.3	31	1288	0	0	SAMN03577297	SKESA v. 2.2	PGAP v. 4.9	2019-10-04
Human 2006-2016	VA_WGS-00207	SRR1272531	Wandsworth	Wandsworth	A2	GCA_007747435.1	2015-02-10T23:09:47Z	229712	5023796	56	USA: VA	2007-07-01	Vegetable chips	ILLUMINA	PDT000029727.3	PDS000032345.1	PDS000032345.1	17	43	2		SAMN02403428	SKESA v. 2.2	PGAP v. 4.5	2018-09-01
Human 2006-2016		ERR2992754	Wangata	Wangata	A1	GCA_016099045.1	2020-12-16T15:24:01Z	218565	4762899	68	Australia	2017-02	stool	ILLUMINA	PDT000913924.1	PDS000029217.5	PDS000029217.5	179	213	0	6	SAMEA5175472	SKESA v. 2.2	PGAP 2020-02-06.build4373	2020-12-16
Human 2006-2016	FDA776593 2-5	SRR4301130	Waycross	Waycross	B	GCA_007230195.1	2016-09-29T20:18:27Z	397960	4605978	32	Sri Lanka	2012-10-03	pepper	ILLUMINA	PDT000150720.2	PDS000031756.2	PDS000031756.2	2	25	0		SAMN02847536	SKESA v. 2.2	PGAP v. 4.5	2018-09-05
Human 2006-2016	FDA674491 C1 3-1	SRR1720469	Weltevreden	Weltevreden	A1	GCA_011416735.1	2015-02-10T18:10:39Z	159533	4950118	76	Thailand	2011-02-08	frozen banana leaf	ILLUMINA	PDT000045954.4	PDS000032192.113	PDS000032192.112	407	1194	20	20	SAMN02847234	SKESA v. 2.2	PGAP 2019-11-08.build4137	2019-11-21
subsp. enterica clade C	FDA1079188-C003-004	SRR7825971	Weslaco	Weslaco	C	GCA_007342445.1	2018-10-29T22:02:50Z	207801	4851906	62	Mexico	2018	Radish	ILLUMINA	PDT000376053.2	PDS000038302.1	PDS000038302.1	5	11	0		SAMN09941257	SKESA v. 2.2	PGAP v. 4.5	2018-10-30
Human 2006-2016	55588	SRR1969488	Westhampton	Westhampton	A1	GCA_010502935.1	2015-04-13T05:14:39Z	199513	4842422	64	United Kingdom: Midlands and East of England	2014-09	human	ILLUMINA	PDT000059122.2			NA	20			SAMN03479565	SKESA v. 2.2	PGAP 2019-11-08.build4137	2019-11-21
subsp. enterica clade D	FDA642200 2-3	SRR4014996	Westminster	Westminster	D	GCA_010972535.1	2016-08-09T18:17:25Z	182879	4877994	55	India	2010-08-17	cumin powder	ILLUMINA	PDT000143895.2	PDS000031633.1	PDS000031633.1	3	6	0		SAMN02846979	SKESA v. 2.2	PGAP 2019-11-08.build4137	2019-11-21
Human 2006-2016	PNUSAS002750	SRR5152069	Widemarsh	Widemarsh	A1	GCA_010684485.1	2017-01-06T20:33:04Z	480860	4762020	19	USA	2012-09	stool	ILLUMINA	PDT000176505.2	PDS000006877.38	PDS000006877.37	42	8	10	18	SAMN06198442	SKESA v. 2.2	PGAP 2019-11-08.build4137	2019-11-21
Human 2006-2016	519509	SRR7416215	Wien	Wien	B	GCA_007248615.1	2018-06-24T06:04:19Z	207345	4507201	39	United Kingdom: United Kingdom	2018-03	human	ILLUMINA	PDT000335013.1	PDS000042723.2	PDS000042723.2	3	30	0		SAMN09475830	SKESA v. 2.2	PGAP v. 4.5	2018-06-26
Human 2006-2016	PNUSAS088196	SRR10012194		Worthington	A1	GCA_008145485.1	2019-08-22T15:33:55Z	614328	4854135	25	USA			ILLUMINA	PDT000571077.1	PDS000031059.55	PDS000031059.54	133	274	12	10	SAMN12619771	SKESA v. 2.2	PGAP v. 4.8	2019-08-24

## Sheet: Sheet1
Clade	Assembly	Serovar_reported	sistr_serovara	N50	Length	Contigs	Platform	Assembler	Annotation Pipeline	Annotation Date
bongori	GCA_013138145	V 48:z81:-	V 48:z35:-	4495420	4495420	1	PacBio RSII	HGAP v. 1	PGAP v. 4.11	2020-05-22
bongori	GCA_003522735		V 66:z41:-	325663	4332163	25	Illumina MiSeq	CLC de novo assembler v. 4.4.1	PGAP v.4.5	2018-05-04
bongori	GCA_002037625	V 44:z81:-	V 44:z39:-	410578	4315393	36	Illumina HiSeq	SPAdes v. 3.9.0	PGAP v. 5.2	2021-07-20
bongori	GCA_013693595	V 66:z39:-	V 66:z39:-	413848	4406389	83	Illumina HiSeq	SPAdes v. 3.8	PGAP v. 4.11	2020-01-29
bongori	GCA_000709535	V 48:z41:-	V 48:z41:-	4394500	4394500	1	Illumina (Platform HiSeq2000); SOLiD3	SOAPdenovo v. 1.05; velvet v. 1.2.09	PGAP v. 5.0	2021-02-07
bongori	GCA_006051015		V 48:b:-	4476215	4476215	1	PacBio RSII	HGAP v. 1	PGAP v. 4.11	2020-05-28
bongori	GCA_006113225		V 60:z41:-	4487548	4487548	1	PacBio RSII	HGAP v. 1	PGAP v. 4.11	2020-05-28
bongori	GCA_002035475	V 60:z41:-	V 60:z41:-	165918	4425408	58	Illumina HiSeq	SPAdes v. 3.9.0	PGAP v. 5.2	2021-07-20
bongori	GCA_002035315	V 48:i:-	V 48:i:-	223441	4434479	42	Illumina HiSeq	SPAdes v. 3.9.0	PGAP v. 5.2	2021-07-20
bongori	GCA_002033765	V 48:z81:-	V 48:z81:-	383912	4536861	47	Illumina HiSeq	SPAdes v. 3.9.0	PGAP v. 5.2	2021-07-20
bongori	GCA_007019345		V 48:z81:-	369720	4725819	178	Illumina HiSeq	SPAdes v. 3.8	PGAP v. 4.11	2020-03-16
bongori	GCA_013693605	V 48:z81:-	V 48:z81:-	369721	4737500	42	Illumina HiSeq	SPAdes v. 3.8	PGAP v. 4.11	2020-01-29
bongori	GCA_008485645		V 48:z81:-	246850	4656123	33	Illumina HiSeq	SPAdes v. 3.8	PGAP v. 4.11	2020-03-16
IV	GCA_010940595	IV 48:g,z51:-	IV 48:g,z51:-	392112	4754237	35	Illumina	SKESA v. 2.2	PGAP v. 4.8	2019-08-17
IV	GCA_008524605	IV 44:z4,z23:-	IV 44:z4,z23:-	368521	4559221	26	Illumina	SKESA v. 2.2	PGAP v. 2.1	2018-09-01
IV	GCA_019225705	IV 50:z4,z23:-	IV 50:z4,z23:-	381590	5156496	64	Illumina	SKESA v. 2.2	2021-01-11.build5132	2021-07-14
IV	GCA_010835565	IV 48:z4,z32:-	IV 48:z4,z32:-	322995	4604054	41	Illumina	SKESA v. 2.2	2019-11-08.build4137	2020-01-15
IV	GCA_010178435	IV 50:g,z51:-	IV 50:g,z51:-	231252	4988610	68	Illumina	SKESA v. 2.2	PGAP v. 4.5	2018-09-01
VII	GCA_013162165	VII 40:g,z51:-	IV 1,40:g,z51:-	4517871	4517871	1	PacBio RSII	HGAP v. 3	PGAP v. 4.11	2020-05-25
VII	GCA_015243135	VII 40:z4,z24:-	IV 1,40:z4,z24:-	109956	4989473	98	Illumina	SKESA v. 2.2	2020-02-06.build4373	2020-11-05
VII	GCA_008921085	VII 40:z4,z24:-	IV 1,40:z4,z24:-	160309	4637259	54	Illumina	SKESA v. 2.2	PGAP v. 4.9	2019-10-07
VII	GCA_018338515	VII 40:z4,z24:-	IV 1,40:z4,z24:-	4676509	4676509	1	PacBio	HGAP v. 4	PGAP v. 5.1	2021-05-03
VII	GCA_010164295	VII 40:z4,z24:-	IV 1,40:z4,z24:-	179206	4657747	62	Illumina	SKESA v. 2.2	PGAP v.4.5	2018-09-05
IIIb	GCA_017337585	IIIb 47:k:z35	IIIb 47:k:z35	405966	4949525	29	Illumina	SKESA v. 2.2	2020-02-06.build4373	2021-03-12
IIIb	GCA_010833345	IIIb 61:z52:z53	IIIb 61:z52:z53	446302	5004210	27	Illumina	SKESA v. 2.2	PGAP v. 4.10	2020-01-16
IIIb	GCA_005803545	IIIb 50:k:z	IIIb 50:k:z:[z50],[z57],[z68],[z86]	401729	4721173	39	Illumina	SKESA v. 2.2	PGAP v. 4.5	2018-11-15
IIIb	GCA_013328855	IIIb 61:k:1,5,(7)	IIIb 61:k:1,5,7	4875020	4875020	2	Illumina NextSeq; Oxford Nanopore MiniION	Unicycler v. v0.4.4	PGAP v. 4.11	2020-06-12
IIIb	GCA_003324755	IIIb 48:i:z	IIIb 35:i:z|IIIb 38:i:z|IIIb 47:i:z|IIIb 48:i:z:[z72]|IIIb 50:i:z|IIIb 53:i:z|IIIb 57:i:z|IIIb 59:i:z|IIIb 61:i:z|IIIb 65:i:z	5482544	5482544	2	Illumina MiSeq	unicycler v. 0.4.3	PGAP v. 4.11	2020-06-06
II	GCA_010512975	II 60:z10:z39	60:b:z39	352413	4886227	51	Illumina	SKESA v. 2.2	2019-11-08.build4137	2020-01-15
II	GCA_003994635	II 42:r:-	II 42:r:-	4860626	4860626	1	Illumina MiniSeq & Oxford Nanopore MiniION	Unicycler v. 0.4.7	PGAP v. 5.1	2021-03-07
II	GCA_019542375	II 47:b:e,n,x,z15	Khami	251945	5058494	62	Illumina	SKESA v. 2.2	2021-01-11.build5132	2021-08-11
II	GCA_018620335	II 47:b:1,5	II 47:b:1,5	241380	4738272	51	Illumina	SKESA v. 2.2	2021-01-11.build5132	2021-06-02
II	GCA_018044165	II 16:m,t:[z42]	II 1,40:g,t:-	509224	4737222	28	Illumina	SKESA v. 2.2	2021-01-11.build5132	2021-04-16
VI	GCA_018032985	VI 11:b:e,n,x	VI 11:b:e,n,x	264104	4707922	59	Illumina	SKESA v. 2.2	2021-01-11.build5132	2021-04-16
VI	GCA_010123525	VI 6,7:z41:1,7	VI 6,7:z41:1,7	218594	4624737	47	Illumina	SKESA v. 2.2	PGAP v. 4.5	2018-09-04
VI	GCA_006815265	VI 45:a:e,n,x	VI 45:a:e,n,x	4797851	5002796	4	PacBio RSII	HGAP v. 1	PGAP v. 4.5	2018-09-03
VI	GCA_018032185	IV 11:a:1,5	VI 11:a:1,5	391441	4670233	55	Illumina	SKESA v. 2.2	2021-01-11.build5132	2021-04-16
VI	GCA_007477945	VI [1],6,14,[25]:a:e,n,x	VI [1],6,14,[25]:a:e,n,x	165645	4707462	70	Illumina	SKESA v. 2.2	PGAP v. 4.5	2018-09-03
aNote that sistr v 1.1 mis-classifies subsp. VII isolates as subsp. IV
